# Supplementary material for: Evaluation of World Population-Weighted Effective Dose due to Cosmic Ray Exposure
Source: Sci Rep. 2016 Sep 21;6:33932. doi: 10.1038/srep33932 (PMC5030634; doi:10.1038/srep33932)
Supplement: Supplementary File S1 [file srep33932-s1.xls]

## Sheet: Before Shielding
Population-weighted annual effective doses before considering building shielding effects for the entire world and 230 nations, classified according to contributions from particles incident upon the human body. The standard deviation, σ, as well as the minimum and maximum of the total annual effective doses are also given.
Name of national and sub-national administrative units	ISO3166 alpha-3 code	Population at year 2000	Annual effective dose before considering shielding effects (mSv)
			Neutron	Proton	Muon	Electron	Photon	Total	σ	Minimum	Maximum
Entire world	N/A	6033968093	0.066615	0.015654	0.20222	0.028837	0.026928	0.34026	0.15669	0.24174	6.9643
Aruba	ABW	100572	0.03824	0.0084177	0.19092	0.020844	0.018797	0.27721	0.0022885	0.27391	0.28217
Afghanistan	AFG	21764806	0.18512	0.049812	0.26567	0.060043	0.05984	0.62049	0.302	0.30879	4.9649
Angola	AGO	13134444	0.092419	0.022653	0.22609	0.037863	0.035209	0.41423	0.095614	0.26709	0.73524
Anguilla	AIA	11410	0.038405	0.0083634	0.19216	0.020458	0.018362	0.27774	0.00014206	0.27754	0.27892
Albania	ALB	3134218	0.091266	0.018764	0.21648	0.032951	0.030155	0.38961	0.097693	0.29365	0.8879
Andorra	AND	85947	0.29293	0.066266	0.28628	0.067579	0.067002	0.78006	0.15803	0.54102	1.0423
Netherland Antilles	ANT	215245	0.037138	0.0081741	0.1909	0.020194	0.018199	0.27461	0.0017551	0.27322	0.28333
United Arab Emirates	ARE	2606021	0.035708	0.0082696	0.18556	0.0213	0.019406	0.27025	0.01287	0.2586	0.44153
Argentina	ARG	37031571	0.062451	0.014548	0.20412	0.027599	0.025404	0.33412	0.17671	0.28216	4.8316
Armenia	ARM	3786992	0.19825	0.045701	0.26255	0.055626	0.053645	0.61578	0.19905	0.34937	1.6294
American Samoa	ASM	67635	0.03644	0.0083286	0.18735	0.021269	0.019354	0.27274	0.0084045	0.2602	0.30723
Antigua and Barbuda	ATG	64848	0.037313	0.0081917	0.19122	0.020198	0.018184	0.27511	0.00011809	0.27484	0.27594
Australia	AUS	19136986	0.066393	0.012891	0.20035	0.025064	0.023032	0.32773	0.032613	0.25721	0.80218
Austria	AUT	8079853	0.11993	0.025061	0.22116	0.035899	0.033785	0.43584	0.14403	0.32349	1.6986
Azerbaijan	AZE	8041242	0.07975	0.016943	0.21028	0.029806	0.027402	0.36418	0.14599	0.2853	1.8435
Burundi	BDI	6356190	0.12198	0.031816	0.24104	0.047532	0.045284	0.48766	0.069259	0.32473	0.74613
Belgium	BEL	10249078	0.067947	0.013176	0.1993	0.024253	0.022592	0.32727	0.014296	0.31726	0.42791
Benin	BEN	6271694	0.036589	0.0084872	0.18637	0.021817	0.019875	0.27314	0.012945	0.25946	0.32403
Burkina Faso	BFA	11534903	0.041215	0.0096245	0.19045	0.024652	0.022464	0.2884	0.0053503	0.2712	0.32359
Bangladesh	BGD	137439020	0.030312	0.0071112	0.18031	0.018889	0.017212	0.25383	0.0022509	0.24884	0.3162
Bulgaria	BGR	7949195	0.086316	0.016921	0.21196	0.031152	0.028501	0.37485	0.078646	0.30112	0.96642
Bahrain	BHR	639751	0.032958	0.0075516	0.18517	0.019279	0.017539	0.26249	0.00055288	0.26145	0.26502
Bahamas	BHS	304225	0.054704	0.010124	0.19679	0.022153	0.019982	0.30376	0.0020705	0.29152	0.30857
Bosnia and Herzegovina	BIH	3977105	0.1129	0.022557	0.22296	0.036287	0.033531	0.42824	0.083183	0.3046	0.79164
Belarus	BLR	10186939	0.075132	0.01456	0.20145	0.026508	0.024862	0.34251	0.0065746	0.32839	0.37395
Belize	BLZ	226321	0.053433	0.01075	0.19869	0.023981	0.021512	0.30837	0.025733	0.2877	0.42942
Bermuda	BMU	62960	0.05912	0.010975	0.19746	0.0223	0.020331	0.31019	4.4253e-05	0.31	0.31029
Bolivia, Plurinational State of	BOL	8328636	0.31915	0.096177	0.30351	0.098067	0.10392	0.92082	0.60472	0.27774	3.6138
Brazil	BRA	170401328	0.057775	0.013162	0.20514	0.028044	0.025516	0.32964	0.048972	0.2665	0.8048
Barbados	BRB	267498	0.038881	0.0086584	0.19078	0.02164	0.019594	0.27955	0.007349	0.27072	0.29639
Brunei Darussalam	BRN	328303	0.02857	0.0068314	0.17624	0.019	0.017357	0.248	0.0079702	0.2444	0.43374
Bhutan	BTN	2085126	0.22777	0.068983	0.27086	0.080412	0.082746	0.73077	0.49827	0.26309	4.1395
Botswana	BWA	1541256	0.11133	0.025276	0.23508	0.041429	0.037874	0.45099	0.031129	0.35372	0.54179
Central African Republic	CAF	3717265	0.051533	0.012421	0.19844	0.028329	0.025972	0.3167	0.021587	0.28922	0.41868
Canada	CAN	30754834	0.088293	0.017361	0.20563	0.028439	0.02715	0.36687	0.064322	0.31993	6.6038
Switzerland	CHE	7168957	0.11671	0.023987	0.22168	0.036044	0.033755	0.43218	0.11299	0.33852	2.1896
Chile	CHL	15211164	0.12017	0.031215	0.23183	0.043018	0.041664	0.4679	0.31049	0.27291	4.2475
China	CHN	1253492596	0.063139	0.015322	0.20276	0.028877	0.026879	0.33697	0.16654	0.24738	5.8128
Cote d'Ivoire	CIV	16013035	0.038877	0.0089912	0.18859	0.02289	0.020855	0.2802	0.013594	0.26107	0.38649
Cameroon	CMR	14875489	0.06418	0.01593	0.20604	0.031581	0.029238	0.34696	0.074862	0.25933	1.085
Congo, the Democratic Republic of the	COD	50948164	0.070951	0.017527	0.21137	0.033265	0.030933	0.36405	0.092042	0.26789	1.642
Congo	COG	3018405	0.047339	0.01102	0.19693	0.025784	0.023568	0.30465	0.024674	0.26617	0.36882
Cook Islands	COK	19607	0.038429	0.0086468	0.19021	0.02155	0.019552	0.27839	0.014856	0.26015	0.30739
Colombia	COL	42104172	0.16931	0.046759	0.25453	0.056632	0.05703	0.58426	0.33269	0.26964	2.4482
Comoros	COM	705928	0.056426	0.013318	0.20299	0.028288	0.025986	0.32701	0.065249	0.26734	0.66319
Cabo Verde	CPV	426953	0.047095	0.011115	0.1952	0.025408	0.023285	0.30211	0.054216	0.26266	0.6556
Costa Rica	CRI	4023461	0.10164	0.02512	0.23019	0.039748	0.037285	0.43397	0.13345	0.27389	1.2807
Cuba	CUB	11199089	0.055493	0.010701	0.1981	0.023916	0.021487	0.3097	0.018515	0.29201	0.54919
Cayman Islands	CYM	38229	0.050466	0.0096754	0.19615	0.021913	0.01964	0.29784	0.00022502	0.29683	0.29903
Cyprus	CYP	783645	0.046608	0.010143	0.1969	0.024035	0.02158	0.29926	0.02423	0.28032	0.573
Czech Republic	CZE	10268859	0.08759	0.0174	0.20887	0.030325	0.028239	0.37242	0.025374	0.3339	0.61685
Germany	DEU	82016545	0.079418	0.015627	0.20457	0.027542	0.0257	0.35286	0.036417	0.31847	0.89532
Djibouti	DJI	632099	0.03876	0.009288	0.18635	0.02351	0.021483	0.27939	0.026249	0.24202	0.45153
Dominica	DMA	70559	0.036554	0.008076	0.19045	0.020009	0.018055	0.27315	0.00010361	0.27292	0.27343
Denmark	DNK	5319928	0.067175	0.012866	0.19824	0.023386	0.022062	0.32373	0.0025866	0.31969	0.33824
Dominican Republic	DOM	8372679	0.063705	0.013636	0.20486	0.027375	0.024778	0.33435	0.084602	0.28351	0.93897
Algeria	DZA	30291354	0.069458	0.015808	0.21247	0.031211	0.028356	0.3573	0.059651	0.27313	0.70452
Ecuador	ECU	12645340	0.16253	0.04557	0.24688	0.054291	0.055263	0.56453	0.36942	0.26827	3.3724
Egypt	EGY	67884312	0.037461	0.0083246	0.19024	0.020673	0.018689	0.27539	0.0085634	0.26011	0.51183
Eritrea	ERI	3658761	0.099874	0.026337	0.22487	0.042217	0.040156	0.43345	0.11492	0.24443	0.76032
Spain	ESP	39906299	0.071032	0.014398	0.20756	0.028839	0.026193	0.34803	0.056361	0.27151	1.1664
Estonia	EST	1393342	0.069684	0.013251	0.19831	0.023939	0.022711	0.3279	0.0037584	0.32159	0.36156
Ethiopia	ETH	62907538	0.14604	0.040174	0.24733	0.055308	0.054278	0.54313	0.14514	0.24403	1.5492
Finland	FIN	5171578	0.072689	0.013756	0.19897	0.024708	0.023541	0.33367	0.0088619	0.3224	0.59406
Fiji	FJI	813599	0.041041	0.0093444	0.19196	0.022974	0.020901	0.28622	0.020822	0.26115	0.47178
Falkland Islands (Malvinas)	FLK	2316	0.060841	0.011267	0.19774	0.023034	0.020991	0.31387	0.0060962	0.30769	0.35058
France	FRA	59219319	0.072057	0.013836	0.20196	0.026087	0.024032	0.33797	0.043785	0.29898	1.7764
Faroe Islands	FRO	46224	0.081418	0.015489	0.20221	0.027308	0.026108	0.35254	0.0173	0.32384	0.40255
Micronesia, Federated States of	FSM	122723	0.031863	0.0074964	0.18097	0.019967	0.018198	0.2585	0.01044	0.24919	0.2949
Gabon	GAB	1230067	0.041427	0.0095895	0.19129	0.023563	0.02149	0.28736	0.021562	0.26187	0.38562
United Kingdom	GBR	59413569	0.069863	0.013495	0.19927	0.024595	0.023066	0.33029	0.012849	0.31674	0.51423
Georgia	GEO	5262005	0.11295	0.023636	0.22383	0.036817	0.034307	0.43154	0.16017	0.2998	2.4005
Guernsey	GGY	56216	0.06482	0.012511	0.19806	0.023384	0.021688	0.32046	0.0036556	0.31583	0.32557
Ghana	GHA	19305577	0.037398	0.0086403	0.18713	0.022264	0.020278	0.27571	0.0098289	0.26028	0.33802
Gibraltar	GIB	26597	0.050276	0.010781	0.19924	0.025601	0.022956	0.30886	0.010657	0.30384	0.33149
Guinea	GIN	8154247	0.047914	0.011338	0.19607	0.026387	0.024161	0.30587	0.029345	0.26103	0.44312
Guadeloupe	GLP	427853	0.041573	0.0092388	0.19372	0.022228	0.020087	0.28684	0.024181	0.27342	0.39434
Gambia	GMB	1302710	0.03304	0.0075882	0.18471	0.01945	0.017701	0.26248	0.00081133	0.26102	0.26568
Guinea-Bissau	GNB	1199182	0.03319	0.0076252	0.18463	0.019565	0.017806	0.26282	0.0011554	0.2608	0.28239
Equatorial Guinea	GNQ	456699	0.051482	0.012309	0.19855	0.027637	0.025358	0.31534	0.046274	0.26009	0.62546
Greece	GRC	10609460	0.059627	0.012425	0.20272	0.026669	0.024021	0.32547	0.049537	0.28107	0.86487
Grenada	GRD	93502	0.042269	0.0094686	0.19363	0.023375	0.021187	0.28993	0.014653	0.27079	0.31779
Greenland	GRL	56215	0.076818	0.014655	0.20099	0.025576	0.024456	0.3425	0.035819	0.32384	2.3415
Guatemala	GTM	11385154	0.15102	0.03802	0.24998	0.049367	0.047465	0.53585	0.20405	0.28106	1.6008
French Guiana	GUF	164790	0.036121	0.0081483	0.18803	0.020533	0.018645	0.27148	0.0052616	0.2665	0.33363
Guam	GUM	155092	0.030574	0.0071911	0.17988	0.019249	0.017543	0.25444	0.0038368	0.25159	0.27591
Guyana	GUY	760508	0.037103	0.0083696	0.1895	0.020851	0.018928	0.27475	0.014947	0.26786	0.73671
Hong Kong	HKG	6859813	0.032648	0.0076783	0.1812	0.020597	0.018772	0.26089	0.007533	0.25162	0.28623
Honduras	HND	6414783	0.078061	0.017935	0.21676	0.033024	0.03011	0.37589	0.079786	0.27979	0.90066
Croatia	HRV	4653474	0.074722	0.014125	0.2042	0.027627	0.025275	0.34595	0.034024	0.30225	0.65554
Haiti	HTI	8142404	0.069429	0.014512	0.20834	0.029375	0.026561	0.34822	0.058491	0.28722	0.82178
Hungary	HUN	9965948	0.069424	0.013175	0.20034	0.025644	0.023557	0.33214	0.013613	0.31826	0.45641
Indonesia	IDN	212056274	0.037563	0.0090381	0.18482	0.02249	0.020584	0.27449	0.043021	0.24231	1.6928
Isle of Man	IMN	75133	0.071141	0.013684	0.19939	0.024801	0.023373	0.33239	0.011694	0.32012	0.38103
India	IND	1008934399	0.043075	0.010621	0.18801	0.024231	0.022397	0.28833	0.13274	0.24174	6.3795
Ireland	IRL	3801373	0.069269	0.013345	0.19891	0.024305	0.022841	0.32867	0.0092299	0.31824	0.43127
Iran, Islamic Republic of	IRN	70329903	0.1448	0.036944	0.24945	0.049313	0.047515	0.52803	0.18719	0.25842	2.2163
Iraq	IRQ	22946257	0.049553	0.011137	0.19863	0.024629	0.022313	0.30626	0.062651	0.26989	1.1601
Iceland	ISL	279231	0.088052	0.017085	0.20532	0.028399	0.027222	0.36608	0.04682	0.32384	0.79656
Israel	ISR	6040425	0.044252	0.0097919	0.19561	0.023386	0.021109	0.29415	0.024647	0.24778	0.69273
Italy	ITA	57525954	0.070348	0.013728	0.20382	0.027009	0.024598	0.3395	0.067434	0.28191	1.9752
Jamaica	JAM	2576082	0.066315	0.013706	0.20668	0.028586	0.02579	0.34108	0.043201	0.29197	0.5613
Jersey	JEY	86871	0.066136	0.012753	0.19816	0.0239	0.022151	0.3231	0.0030297	0.31558	0.32725
Jordan	JOR	4913092	0.068841	0.015968	0.21417	0.032038	0.029353	0.36037	0.035871	0.24778	0.52424
Japan	JPN	127094637	0.043508	0.009677	0.19444	0.022923	0.020738	0.29129	0.035432	0.25482	0.97416
Kazakhstan	KAZ	16172323	0.099709	0.020476	0.21466	0.032852	0.030774	0.39848	0.15549	0.29039	4.2155
Kenya	KEN	30665415	0.11324	0.029869	0.23369	0.045382	0.043335	0.46551	0.1113	0.25634	1.8593
Kyrgyzstan	KGZ	4920971	0.28235	0.071185	0.28402	0.07235	0.07358	0.78348	0.47386	0.34002	5.7995
Cambodia	KHM	13103223	0.027921	0.0066914	0.17522	0.018761	0.01715	0.24575	0.0059601	0.24237	0.4029
Kiribati	KIR	82900	0.03067	0.0071567	0.18157	0.01878	0.017106	0.25528	0.0010094	0.2548	0.25896
Saint Kitts and Nevis	KNA	38473	0.037642	0.0082431	0.19152	0.020278	0.018239	0.27593	0.00017497	0.27551	0.27614
Korea, Republic of	KOR	46740003	0.04206	0.0092589	0.19376	0.022527	0.020303	0.28791	0.017625	0.26817	0.49207
Kuwait	KWT	1914403	0.036714	0.0082262	0.18915	0.020619	0.018693	0.27341	0.0057521	0.2676	0.29823
Lao People's Democratic Republic	LAO	5278490	0.045643	0.011276	0.19029	0.026677	0.024474	0.29836	0.045884	0.24854	0.60638
Lebanon	LBN	3495987	0.079887	0.018991	0.2175	0.033598	0.030987	0.38096	0.11128	0.27835	0.99697
Liberia	LBR	2913036	0.038809	0.0089497	0.18872	0.022779	0.020748	0.28001	0.012574	0.26146	0.38644
Libya	LBY	5289713	0.044532	0.0098616	0.19547	0.023667	0.021364	0.2949	0.019888	0.26837	0.61571
Saint Lucia	LCA	147783	0.04132	0.0092035	0.19272	0.022813	0.020652	0.28671	0.01225	0.27169	0.3227
Liechtenstein	LIE	32634	0.17177	0.037372	0.24094	0.045084	0.04307	0.53823	0.15726	0.37962	0.85476
Sri Lanka	LKA	18923627	0.034515	0.0084534	0.18016	0.021959	0.020142	0.26523	0.041579	0.24288	0.54474
Lesotho	LSO	2034661	0.32269	0.074561	0.29548	0.073238	0.073613	0.83959	0.19723	0.5912	1.5076
Lithuania	LTU	3696065	0.071939	0.013836	0.19953	0.025131	0.023669	0.3341	0.0071867	0.31994	0.35957
Luxembourg	LUX	436759	0.083784	0.01652	0.2071	0.029729	0.027645	0.36477	0.0088789	0.3383	0.4013
Latvia	LVA	2420246	0.069204	0.013243	0.19875	0.024015	0.022687	0.3279	0.0074638	0.32046	0.36026
Macao	MAC	444311	0.030333	0.0071361	0.17962	0.019103	0.017411	0.25361	0.001833	0.25248	0.25757
Morocco	MAR	29878356	0.068572	0.016062	0.21059	0.03065	0.028152	0.35403	0.10348	0.26483	1.3426
Monaco	MCO	33420	0.062865	0.011567	0.19853	0.024354	0.022098	0.31942	0.016885	0.30651	0.37105
Moldova, Republic of	MDA	4295428	0.067458	0.012741	0.19962	0.025065	0.022994	0.32788	0.0098995	0.30968	0.3613
Madagascar	MDG	15969751	0.085612	0.020451	0.2213	0.035431	0.032687	0.39548	0.099668	0.26648	0.80469
Maldives	MDV	290948	0.027629	0.0065962	0.17601	0.018269	0.016685	0.24519	0.0011256	0.24403	0.24791
Mexico	MEX	98871046	0.19308	0.046586	0.25921	0.05452	0.053408	0.60681	0.25974	0.28285	2.8969
Marshall Islands	MHL	51123	0.030691	0.0071603	0.18162	0.01878	0.017106	0.25536	0.00029758	0.25447	0.25661
Macedonia, the former Yugoslav Republic of	MKD	2033917	0.10399	0.021309	0.22236	0.036102	0.033203	0.41696	0.093452	0.30076	0.90098
Mali	MLI	11350679	0.042638	0.0099627	0.19186	0.025055	0.022843	0.29236	0.0093069	0.26234	0.35226
Malta	MLT	389910	0.04305	0.0091742	0.19394	0.022122	0.019787	0.28807	0.0039192	0.28255	0.30253
Myanmar	MMR	47748808	0.036818	0.0089402	0.18329	0.022374	0.020488	0.27191	0.047404	0.24231	2.3611
Mongolia	MNG	2533289	0.23935	0.053709	0.2652	0.056957	0.055392	0.67061	0.19408	0.38051	2.1803
Northern Mariana Islands	MNP	72751	0.031614	0.0074227	0.18097	0.019789	0.018033	0.25783	0.0071028	0.25215	0.29436
Mozambique	MOZ	18292191	0.052013	0.011521	0.20043	0.025662	0.023225	0.31286	0.041642	0.26699	0.67541
Mauritania	MRT	2664488	0.036028	0.0082792	0.1869	0.021153	0.019255	0.27162	0.011635	0.26175	0.35158
Montserrat	MSR	3749	0.045592	0.010104	0.19657	0.024644	0.022259	0.29917	0.013374	0.27495	0.31635
Martinique	MTQ	383385	0.041632	0.0092721	0.19311	0.022784	0.020618	0.28741	0.015718	0.27212	0.33644
Mauritius	MUS	1161288	0.047163	0.010337	0.19759	0.024805	0.022313	0.30221	0.015645	0.27703	0.35129
Malawi	MWI	11303507	0.082146	0.019746	0.22198	0.036087	0.033214	0.39318	0.052542	0.27921	0.76045
Malaysia	MYS	22218028	0.030963	0.0074773	0.17752	0.020314	0.018589	0.25486	0.026722	0.24231	1.057
Mayotte	MYT	152887	0.046861	0.010655	0.19726	0.026025	0.023658	0.30446	0.005615	0.26869	0.31957
Namibia	NAM	1756539	0.1175	0.027755	0.23879	0.043123	0.039818	0.46698	0.072979	0.28166	0.81265
New Caledonia	NCL	215289	0.045668	0.010128	0.19701	0.023787	0.021467	0.29806	0.029095	0.27228	0.43727
Niger	NER	10831478	0.042728	0.010051	0.19148	0.0252	0.022987	0.29245	0.011396	0.2701	0.50175
Norfolk Island	NFK	1981	0.048063	0.0094763	0.19574	0.021681	0.019385	0.29435	6.3658e-05	0.29427	0.29445
Nigeria	NGA	113861481	0.041733	0.009829	0.19048	0.024269	0.022158	0.28847	0.024327	0.25915	0.53007
Nicaragua	NIC	5071353	0.055736	0.012513	0.20373	0.027359	0.024759	0.32409	0.044334	0.27702	0.5576
Niue	NIU	2001	0.035084	0.0078979	0.18796	0.019835	0.017997	0.26877	0.00082425	0.26742	0.27182
Netherlands	NLD	15863495	0.064367	0.012438	0.1982	0.022876	0.021374	0.31926	0.0027291	0.31742	0.35165
Norway	NOR	4468809	0.089627	0.017534	0.20604	0.028844	0.027594	0.36964	0.056165	0.32188	0.97548
Nepal	NPL	23042666	0.10312	0.028792	0.21941	0.042424	0.041408	0.43515	0.33751	0.26003	6.9643
Nauru	NRU	12220	0.03057	0.00715	0.18103	0.018859	0.017181	0.25479	0.0003094	0.25431	0.25529
New Zealand	NZL	3777815	0.06954	0.013362	0.20057	0.024909	0.023038	0.33141	0.037769	0.30719	1.3863
Oman	OMN	2538135	0.045146	0.010856	0.19214	0.025163	0.02307	0.29637	0.050424	0.25094	0.68184
Pakistan	PAK	141256130	0.059852	0.014863	0.20052	0.028044	0.026269	0.32955	0.1947	0.25536	5.1749
Panama	PAN	2855663	0.047043	0.010649	0.19684	0.024264	0.022048	0.30085	0.0562	0.27205	1.0305
Pitcairn	PCN	68	0.035522	0.0079352	0.18904	0.019807	0.017936	0.27024	0.00026156	0.26979	0.27052
Peru	PER	25660771	0.21071	0.062726	0.25983	0.06977	0.07258	0.67561	0.56143	0.2684	3.5336
Philippines	PHL	75652471	0.03391	0.0081803	0.18084	0.021455	0.019618	0.264	0.031507	0.24461	0.61534
Palau	PLW	19176	0.028841	0.006842	0.17769	0.018654	0.017016	0.24904	0.0025136	0.24789	0.26121
Papua New Guinea	PNG	4809207	0.086373	0.022735	0.21495	0.037225	0.035531	0.39681	0.15925	0.25201	1.2772
Poland	POL	38604206	0.075616	0.014756	0.20227	0.026729	0.024958	0.34433	0.022301	0.31854	0.81172
Puerto Rico	PRI	3914678	0.047156	0.010256	0.19739	0.024093	0.021639	0.30053	0.023536	0.27977	0.40459
Korea, Democratic People's Republic of	PRK	22268308	0.056269	0.012552	0.20283	0.026571	0.024031	0.32226	0.065531	0.27714	0.81562
Portugal	PRT	10013377	0.059401	0.011719	0.20069	0.025629	0.023078	0.32052	0.03268	0.27848	0.64153
Paraguay	PRY	5496357	0.044712	0.0097395	0.1954	0.0237	0.021295	0.29485	0.010523	0.28053	0.36496
Palestine, State of	PSE	3190939	0.0502	0.011299	0.20024	0.025669	0.023292	0.3107	0.035451	0.24848	0.40492
French Polynesia	PYF	233321	0.045912	0.010655	0.19547	0.025019	0.022853	0.29991	0.031576	0.26161	0.39045
Qatar	QAT	565445	0.032793	0.0075427	0.18444	0.019367	0.017626	0.26177	0.00087082	0.2598	0.26483
Reunion	REU	721214	0.093469	0.0225	0.22525	0.037265	0.034562	0.41304	0.11695	0.27987	0.74708
Russian Federation	RUS	145489933	0.079522	0.015547	0.20352	0.02731	0.02565	0.35155	0.065259	0.28937	2.7742
Rwanda	RWA	7608862	0.1389	0.036849	0.24878	0.051924	0.05009	0.52654	0.086372	0.37568	1.2051
Saudi Arabia	SAU	20346238	0.063988	0.015797	0.20637	0.031635	0.029204	0.34699	0.065655	0.253	0.77573
Serbia and Montenegro	SCG	10552417	0.097589	0.0193	0.2164	0.03316	0.030525	0.39697	0.085125	0.30046	0.90098
Sudan	SDN	31095104	0.04753	0.011453	0.19449	0.027204	0.024902	0.30558	0.024957	0.25488	0.78442
Senegal	SEN	9420471	0.033384	0.0076608	0.18486	0.019629	0.017863	0.2634	0.0016698	0.26096	0.30829
Singapore	SGP	4018113	0.027432	0.0065596	0.17559	0.018252	0.016675	0.24451	0.0002579	0.2444	0.24839
Saint Helena, Ascension and Tristan da Cunha	SHN	6291	0.052638	0.011421	0.20061	0.026381	0.023759	0.31481	0.028428	0.27219	0.5159
Svalbard and Jan Mayen	SJM	2376	0.10438	0.020731	0.21199	0.032096	0.030899	0.4001	0.055413	0.32384	0.65849
Solomon Islands	SLB	447423	0.039363	0.0092275	0.18868	0.022911	0.020911	0.28109	0.027326	0.25568	0.50694
Sierra Leone	SLE	4404664	0.037885	0.0087539	0.18809	0.022162	0.02019	0.27708	0.016031	0.26116	0.43543
El Salvador	SLV	6277762	0.066509	0.015121	0.21125	0.030693	0.027907	0.35147	0.048708	0.28001	0.68894
San Marino	SMR	26514	0.074282	0.01387	0.20519	0.028318	0.025768	0.34743	0.019884	0.3178	0.38162
Somalia	SOM	8777839	0.039956	0.0096188	0.18734	0.023454	0.021447	0.28182	0.040588	0.24919	0.60036
Saint Pierre and Miquelon	SPM	6852	0.06805	0.013007	0.19828	0.023599	0.0223	0.32523	0.0033394	0.32097	0.34107
Sao Tome and Principe	STP	137706	0.045827	0.01071	0.19468	0.025373	0.023187	0.29978	0.032215	0.2617	0.42205
Suriname	SUR	417154	0.035105	0.0079089	0.18816	0.019844	0.018006	0.26903	0.0055794	0.26696	0.36489
Slovakia	SVK	5397257	0.087	0.017233	0.20859	0.029834	0.027705	0.37036	0.046354	0.3237	0.85973
Slovenia	SVN	1985047	0.085459	0.016514	0.20925	0.030323	0.027904	0.36945	0.039086	0.30987	0.90305
Sweden	SWE	8841943	0.073407	0.014024	0.19988	0.025066	0.023801	0.33618	0.019998	0.32024	0.76802
Swaziland	SWZ	924783	0.094115	0.019965	0.22153	0.03556	0.032432	0.4036	0.068184	0.30403	0.58041
Seychelles	SYC	80410	0.035043	0.0081967	0.18464	0.021338	0.019443	0.26866	0.014222	0.25575	0.29359
Syrian Arab Republic	SYR	16188830	0.06171	0.013833	0.20811	0.029678	0.026872	0.3402	0.036828	0.27989	0.78399
Chad	TCD	7885267	0.043871	0.010415	0.19202	0.025848	0.0236	0.29575	0.016056	0.27663	0.921
Togo	TGO	4526963	0.038499	0.0089572	0.18793	0.022699	0.020696	0.27878	0.017224	0.25975	0.34876
Thailand	THA	62805187	0.031995	0.0076986	0.1788	0.020984	0.019184	0.25866	0.021563	0.24231	0.53702
Tajikistan	TJK	6086947	0.17301	0.04548	0.25323	0.054714	0.053936	0.58037	0.39401	0.31456	4.6931
Tokelau	TKL	1457	0.031833	0.0073536	0.18367	0.018968	0.017267	0.25909	0.0001916	0.25885	0.25933
Turkmenistan	TKM	4737233	0.053848	0.011258	0.19994	0.025492	0.022911	0.31345	0.031393	0.28055	0.94031
Timor-Leste	TLS	737096	0.052408	0.012811	0.19728	0.027959	0.025731	0.31619	0.063454	0.2556	0.63913
Tonga	TON	99037	0.035974	0.0080135	0.1895	0.019971	0.018069	0.27153	0.0036332	0.26463	0.30791
Trinidad and Tobago	TTO	1294352	0.03892	0.0087057	0.19077	0.021706	0.019671	0.27977	0.011207	0.26969	0.32518
Tunisia	TUN	9458652	0.049458	0.010718	0.19873	0.0247	0.022191	0.3058	0.030241	0.27834	0.47076
Turkey	TUR	66667961	0.11056	0.024896	0.22824	0.038645	0.035949	0.4383	0.14686	0.28287	1.9607
Tuvalu	TUV	10170	0.031535	0.0073066	0.18307	0.018937	0.017243	0.25809	0.00059643	0.25683	0.25996
Taiwan, Province of China	TWN	21638957	0.048105	0.011923	0.19216	0.025481	0.023618	0.30129	0.095288	0.25198	0.99162
Tanzania, United Republic of	TZA	35119210	0.082269	0.020749	0.21847	0.036531	0.033997	0.39201	0.096834	0.26066	2.4543
Uganda	UGA	23298110	0.089806	0.023031	0.22313	0.040043	0.037214	0.41323	0.054993	0.28646	1.642
Ukraine	UKR	49567856	0.072638	0.014003	0.20173	0.026313	0.024311	0.339	0.025041	0.3072	0.71792
Uruguay	URY	3337070	0.045817	0.009575	0.19518	0.022629	0.020217	0.29342	0.0061626	0.28418	0.33994
United States of America	USA	283200526	0.084888	0.016939	0.20572	0.028155	0.026458	0.36216	0.096525	0.26703	5.8398
Uzbekistan	UZB	24880463	0.081124	0.017514	0.214	0.032443	0.029708	0.37478	0.11938	0.29761	2.0289
Holy See (Vatican City State)	VAT	780	0.061436	0.011632	0.20053	0.0256	0.023079	0.32228	0.018885	0.30561	0.34368
Saint Vincent and the Grenadines	VCT	113279	0.044896	0.010141	0.19582	0.024231	0.021995	0.29708	0.024066	0.27106	0.34778
Venezuela, Bolivarian Republic of	VEN	24169693	0.067179	0.016182	0.20947	0.030659	0.028399	0.35189	0.11765	0.26889	1.8948
Virgin Islands, British	VGB	23627	0.041793	0.0090402	0.19346	0.022004	0.019729	0.28603	0.0049616	0.27952	0.29372
Virgin Islands, U.S.	VIR	120903	0.041499	0.0089922	0.19311	0.021928	0.019671	0.2852	0.0047311	0.27835	0.29731
Viet Nam	VNM	78131642	0.031444	0.0075573	0.17904	0.020104	0.018381	0.25653	0.02727	0.24231	0.69069
Vanuatu	VUT	196801	0.042468	0.0097023	0.19314	0.023614	0.021494	0.29041	0.023522	0.2624	0.41134
Wallis and Futuna	WLF	14461	0.034314	0.0078522	0.18587	0.020063	0.018254	0.26635	0.0060775	0.26201	0.28411
Samoa	WSM	158632	0.042715	0.009968	0.19214	0.02384	0.021775	0.29044	0.036044	0.26218	0.51056
Yemen	YEM	18348606	0.10789	0.028949	0.22733	0.044303	0.042647	0.45112	0.1451	0.24881	0.9953
South Africa	ZAF	43268856	0.12536	0.027049	0.23284	0.040571	0.037703	0.46353	0.11077	0.29565	1.4227
Zambia	ZMB	10421314	0.0986	0.024134	0.23233	0.04073	0.037601	0.43339	0.032946	0.3021	0.63283
Zimbabwe	ZWE	12627248	0.10608	0.025542	0.23534	0.041484	0.038238	0.44668	0.055828	0.3017	0.71312
Romanian data are not included in GPW3

## Sheet: After Shielding
Population-weighted annual effective doses after considering building shielding effects for the entire world and 230 nations, classified according to contributions from particles incident upon the human body. The standard deviation, σ, as well as the minimum and maximum of the total annual effective doses are also given.
Name of national and sub-national administrative units	ISO3166 alpha-3 code	Population at year 2000	Annual effective dose after considering shielding effects (mSv)
			Neutron	Proton	Muon	Electron	Photon	Total	σ	Minimum	Maximum
Entire world	N/A	6033968093	0.056041	0.013019	0.19826	0.024845	0.023082	0.31524	0.1344	0.23108	6.0848
Aruba	ABW	100572	0.032181	0.0070973	0.19091	0.017423	0.015672	0.26328	0.0018264	0.26055	0.26708
Afghanistan	AFG	21764806	0.15664	0.041285	0.25363	0.052944	0.051995	0.55649	0.2587	0.28637	4.2891
Angola	AGO	13134444	0.077889	0.018758	0.21859	0.033744	0.031114	0.38009	0.082894	0.25441	0.65634
Anguilla	AIA	11410	0.032282	0.0070376	0.1922	0.017098	0.015301	0.26392	0.00012417	0.26375	0.26495
Albania	ALB	3134218	0.076411	0.01545	0.21051	0.028783	0.02619	0.35735	0.083835	0.27759	0.78437
Andorra	AND	85947	0.24611	0.054601	0.27267	0.060331	0.058691	0.6924	0.13484	0.48757	0.91706
Netherland Antilles	ANT	215245	0.031248	0.0068905	0.19095	0.016879	0.015172	0.26114	0.0015075	0.25993	0.26767
United Arab Emirates	ARE	2606021	0.030142	0.0069858	0.18422	0.017885	0.016279	0.25551	0.010249	0.24665	0.40439
Argentina	ARG	37031571	0.052536	0.012115	0.20133	0.023529	0.02155	0.31106	0.15079	0.26772	4.1764
Armenia	ARM	3786992	0.16663	0.037656	0.25075	0.049557	0.047184	0.55177	0.17078	0.31934	1.4013
American Samoa	ASM	67635	0.030746	0.0070364	0.18607	0.017794	0.016173	0.25782	0.0059201	0.24813	0.28459
Antigua and Barbuda	ATG	64848	0.031388	0.006903	0.19127	0.016882	0.015158	0.2616	0.00010439	0.26137	0.26234
Australia	AUS	19136986	0.055287	0.010679	0.19851	0.021102	0.019333	0.30492	0.0267	0.24537	0.70887
Austria	AUT	8079853	0.10009	0.020502	0.21363	0.031345	0.029307	0.39487	0.12366	0.30218	1.4642
Azerbaijan	AZE	8041242	0.066874	0.014038	0.20648	0.025651	0.023428	0.33647	0.12466	0.27053	1.5817
Burundi	BDI	6356190	0.10312	0.026496	0.2313	0.042813	0.040214	0.44394	0.060106	0.30123	0.66822
Belgium	BEL	10249078	0.05637	0.010917	0.19847	0.020258	0.018827	0.30484	0.010907	0.2971	0.38819
Benin	BEN	6271694	0.030881	0.0071521	0.18439	0.018361	0.016712	0.2575	0.0093543	0.24744	0.30069
Burkina Faso	BFA	11534903	0.034774	0.0080549	0.18508	0.02081	0.018953	0.26767	0.0044906	0.25585	0.30027
Bangladesh	BGD	137439020	0.025613	0.0060298	0.18035	0.015797	0.014388	0.24218	0.0019384	0.23764	0.2938
Bulgaria	BGR	7949195	0.072156	0.013924	0.2063	0.026976	0.02456	0.34392	0.067486	0.28387	0.85249
Bahrain	BHR	639751	0.027809	0.0063915	0.18522	0.016118	0.014647	0.25018	0.00046136	0.24927	0.2523
Bahamas	BHS	304225	0.045662	0.008452	0.19684	0.018488	0.016623	0.28607	0.0017274	0.27579	0.29006
Bosnia and Herzegovina	BIH	3977105	0.094328	0.018439	0.21501	0.03198	0.029408	0.38917	0.071895	0.28677	0.7014
Belarus	BLR	10186939	0.062356	0.012048	0.19886	0.022101	0.020686	0.31605	0.0046495	0.30604	0.3392
Belize	BLZ	226321	0.044728	0.0089618	0.1972	0.020279	0.018116	0.28929	0.020877	0.27254	0.39102
Bermuda	BMU	62960	0.049232	0.0091406	0.19751	0.018602	0.016912	0.2914	3.6448e-05	0.29124	0.29148
Bolivia, Plurinational State of	BOL	8328636	0.27167	0.080131	0.28914	0.08356	0.087817	0.81231	0.51769	0.26305	3.1359
Brazil	BRA	170401328	0.048544	0.010904	0.20005	0.024493	0.022183	0.30617	0.04151	0.25388	0.71682
Barbados	BRB	267498	0.032755	0.0073029	0.18978	0.018092	0.016348	0.26428	0.0050643	0.25769	0.27558
Brunei Darussalam	BRN	328303	0.024163	0.0057962	0.17588	0.015912	0.014537	0.23629	0.0062345	0.23353	0.39772
Bhutan	BTN	2085126	0.19431	0.05758	0.25896	0.069594	0.070945	0.65139	0.42735	0.25019	3.5993
Botswana	BWA	1541256	0.093362	0.020647	0.2253	0.036886	0.033741	0.40993	0.027092	0.32573	0.48951
Central African Republic	CAF	3717265	0.043405	0.01027	0.1917	0.025239	0.023058	0.29367	0.019385	0.26784	0.38437
Canada	CAN	30754834	0.073128	0.014221	0.20228	0.024152	0.022997	0.33678	0.053991	0.29917	5.5949
Switzerland	CHE	7168957	0.09729	0.019524	0.21299	0.031964	0.029726	0.39149	0.097176	0.31218	1.8696
Chile	CHL	15211164	0.10146	0.025799	0.22364	0.037397	0.035862	0.42416	0.26528	0.25963	3.6742
China	CHN	1253492596	0.053259	0.012771	0.19884	0.024924	0.023084	0.31288	0.14286	0.23628	5.0219
Cote d'Ivoire	CIV	16013035	0.032802	0.0075623	0.18571	0.019286	0.017553	0.26291	0.010377	0.24892	0.35496
Cameroon	CMR	14875489	0.054168	0.013245	0.19951	0.027994	0.025768	0.32069	0.065546	0.24732	0.95143
Congo, the Democratic Republic of the	COD	50948164	0.059857	0.014533	0.20391	0.029563	0.02731	0.33517	0.080521	0.25513	1.4306
Congo	COG	3018405	0.039869	0.0091494	0.19188	0.022472	0.02046	0.28383	0.020688	0.25357	0.33977
Cook Islands	COK	19607	0.032384	0.0072795	0.18885	0.018105	0.016395	0.26301	0.010871	0.24808	0.28374
Colombia	COL	42104172	0.1436	0.038799	0.24475	0.049361	0.049051	0.52557	0.28441	0.25672	2.1179
Comoros	COM	705928	0.04754	0.011076	0.19746	0.024688	0.022572	0.30333	0.056683	0.25463	0.59499
Cabo Verde	CPV	426953	0.039716	0.0092896	0.19108	0.02184	0.019956	0.28188	0.046836	0.25038	0.58882
Costa Rica	CRI	4023461	0.085675	0.020793	0.22229	0.035287	0.032798	0.39685	0.11528	0.26052	1.1141
Cuba	CUB	11199089	0.046415	0.0089284	0.19694	0.020064	0.017963	0.29031	0.014798	0.27621	0.4958
Cayman Islands	CYM	38229	0.042194	0.008092	0.19619	0.018295	0.016341	0.28111	0.00018802	0.28027	0.2821
Cyprus	CYP	783645	0.039166	0.0084794	0.19455	0.02022	0.018098	0.28051	0.019943	0.26617	0.51841
Czech Republic	CZE	10268859	0.072914	0.014224	0.20221	0.025995	0.024127	0.33947	0.021897	0.30949	0.55067
Germany	DEU	82016545	0.065977	0.012841	0.20095	0.02343	0.021792	0.32499	0.029803	0.29805	0.78743
Djibouti	DJI	632099	0.032707	0.0077765	0.18288	0.020266	0.01849	0.26212	0.021976	0.23211	0.41307
Dominica	DMA	70559	0.030767	0.0068116	0.1905	0.016725	0.015055	0.25986	9.2282e-05	0.25966	0.26011
Denmark	DNK	5319928	0.055495	0.010653	0.19828	0.019494	0.018351	0.30228	0.0021248	0.29898	0.31325
Dominican Republic	DOM	8372679	0.053421	0.011331	0.20158	0.023456	0.021124	0.31091	0.072238	0.26894	0.83013
Algeria	DZA	30291354	0.058309	0.013035	0.20613	0.027378	0.024769	0.32963	0.051223	0.26015	0.63166
Ecuador	ECU	12645340	0.13817	0.037903	0.23885	0.046792	0.047077	0.50879	0.31694	0.25548	2.9296
Egypt	EGY	67884312	0.031543	0.0070188	0.18997	0.017307	0.01561	0.26145	0.0066774	0.24802	0.46537
Eritrea	ERI	3658761	0.084457	0.021966	0.21672	0.037744	0.035497	0.39638	0.10001	0.23423	0.68073
Spain	ESP	39906299	0.059435	0.01188	0.2027	0.024997	0.022578	0.32159	0.047666	0.2584	1.0214
Estonia	EST	1393342	0.057482	0.010963	0.19829	0.019955	0.018892	0.30558	0.002952	0.30044	0.32978
Ethiopia	ETH	62907538	0.12392	0.033509	0.23725	0.049358	0.047681	0.49172	0.12554	0.23389	1.3512
Finland	FIN	5171578	0.059935	0.01137	0.19839	0.020597	0.019584	0.30988	0.0066515	0.30105	0.52978
Fiji	FJI	813599	0.03459	0.0078432	0.18939	0.019449	0.017659	0.26893	0.016875	0.24899	0.43061
Falkland Islands (Malvinas)	FLK	2316	0.050688	0.0093844	0.19752	0.019216	0.017462	0.29427	0.0045973	0.28933	0.32008
France	FRA	59219319	0.059999	0.011448	0.19964	0.021974	0.020181	0.31324	0.036664	0.28207	1.5247
Faroe Islands	FRO	46224	0.06733	0.01274	0.19913	0.02286	0.021811	0.32387	0.012922	0.30213	0.36476
Micronesia, Federated States of	FSM	122723	0.026921	0.0063448	0.1802	0.016743	0.015255	0.24546	0.0077291	0.23797	0.27373
Gabon	GAB	1230067	0.034925	0.0080327	0.1881	0.020146	0.018336	0.26954	0.017661	0.24966	0.35404
United Kingdom	GBR	59413569	0.057873	0.011172	0.19848	0.020528	0.01921	0.30727	0.009665	0.29668	0.46123
Georgia	GEO	5262005	0.094601	0.019428	0.21637	0.032435	0.029956	0.39279	0.13748	0.28276	2.062
Guernsey	GGY	56216	0.053789	0.010387	0.19807	0.019498	0.018041	0.29979	0.0030078	0.29596	0.30395
Ghana	GHA	19305577	0.031564	0.0072859	0.18484	0.018669	0.01699	0.25935	0.0069476	0.24819	0.31311
Gibraltar	GIB	26597	0.042237	0.008984	0.19522	0.021549	0.019261	0.28725	0.0082659	0.28336	0.30481
Guinea	GIN	8154247	0.04037	0.0094331	0.19089	0.023076	0.021066	0.28483	0.025107	0.24888	0.40577
Guadeloupe	GLP	427853	0.034978	0.0077498	0.19239	0.018793	0.016934	0.27085	0.019758	0.26011	0.36146
Gambia	GMB	1302710	0.027884	0.0064239	0.18476	0.016263	0.014784	0.25011	0.0006806	0.24885	0.25277
Guinea-Bissau	GNB	1199182	0.028012	0.0064555	0.18468	0.016359	0.014873	0.25038	0.00091831	0.24867	0.26376
Equatorial Guinea	GNQ	456699	0.043382	0.010211	0.1925	0.024302	0.022222	0.29262	0.040398	0.24802	0.56257
Greece	GRC	10609460	0.049974	0.010326	0.19931	0.022748	0.020403	0.30276	0.041975	0.26682	0.76582
Grenada	GRD	93502	0.035607	0.0079436	0.19068	0.019693	0.017813	0.27174	0.01077	0.25776	0.2937
Greenland	GRL	56215	0.063401	0.012062	0.19934	0.021455	0.020468	0.31672	0.029412	0.30213	1.9764
Guatemala	GTM	11385154	0.12728	0.031412	0.24005	0.043839	0.041543	0.48412	0.1755	0.26681	1.3791
French Guiana	GUF	164790	0.030452	0.0068857	0.18777	0.01717	0.015565	0.25784	0.0037939	0.25388	0.30904
Guam	GUM	155092	0.025839	0.0060983	0.17973	0.016099	0.014668	0.24244	0.0027968	0.24019	0.25704
Guyana	GUY	760508	0.031271	0.0070565	0.18867	0.017487	0.015845	0.26033	0.011837	0.25511	0.65927
Hong Kong	HKG	6859813	0.027588	0.0065025	0.18005	0.01724	0.015709	0.24709	0.0052684	0.24022	0.26535
Honduras	HND	6414783	0.065536	0.014776	0.21042	0.029027	0.026346	0.3461	0.06857	0.26571	0.79867
Croatia	HRV	4653474	0.062352	0.011665	0.20003	0.023379	0.021321	0.31875	0.028161	0.28481	0.58664
Haiti	HTI	8142404	0.058165	0.011995	0.20293	0.025389	0.022852	0.32133	0.050012	0.27213	0.7291
Hungary	HUN	9965948	0.057825	0.010936	0.19836	0.021436	0.019641	0.30819	0.010315	0.29813	0.41347
Indonesia	IDN	212056274	0.031727	0.0076022	0.18267	0.019207	0.017555	0.25877	0.03678	0.23161	1.474
Isle of Man	IMN	75133	0.058868	0.011321	0.19851	0.020688	0.019455	0.30884	0.0085577	0.29932	0.34555
India	IND	1008934399	0.036403	0.0089086	0.18501	0.020689	0.019084	0.27009	0.1137	0.23108	5.5127
Ireland	IRL	3801373	0.057332	0.011052	0.1984	0.020268	0.019006	0.30606	0.0069093	0.29786	0.39083
Iran, Islamic Republic of	IRN	70329903	0.12216	0.030595	0.23956	0.043913	0.041713	0.47794	0.16085	0.24649	1.9181
Iraq	IRQ	22946257	0.04167	0.0092919	0.19609	0.020982	0.018934	0.28697	0.053349	0.25695	1.0181
Iceland	ISL	279231	0.072861	0.013963	0.20159	0.02421	0.023144	0.33577	0.038699	0.30213	0.70094
Israel	ISR	6040425	0.037219	0.0081959	0.19342	0.01981	0.01782	0.27647	0.020013	0.23862	0.61943
Italy	ITA	57525954	0.058777	0.011361	0.20058	0.022963	0.020831	0.31451	0.057049	0.26755	1.6849
Jamaica	JAM	2576082	0.055538	0.011328	0.2015	0.024694	0.022176	0.31523	0.036456	0.27617	0.50696
Jersey	JEY	86871	0.054902	0.01059	0.19807	0.019929	0.018426	0.30192	0.0023915	0.29576	0.30509
Jordan	JOR	4913092	0.05782	0.013196	0.20655	0.028618	0.026046	0.33223	0.030849	0.23862	0.47619
Japan	JPN	127094637	0.036608	0.0081119	0.19272	0.019378	0.01748	0.2743	0.029792	0.24317	0.86031
Kazakhstan	KAZ	16172323	0.083251	0.016803	0.20838	0.028461	0.026495	0.3634	0.13248	0.2749	3.6324
Kenya	KEN	30665415	0.095812	0.024891	0.22492	0.040664	0.038323	0.42461	0.096537	0.24451	1.6163
Kyrgyzstan	KGZ	4920971	0.23808	0.058639	0.26994	0.063164	0.063307	0.69314	0.40185	0.31166	4.9845
Cambodia	KHM	13103223	0.02362	0.005681	0.17511	0.015707	0.014361	0.23448	0.0047486	0.23166	0.37062
Kiribati	KIR	82900	0.025906	0.0060657	0.18162	0.015704	0.014296	0.24359	0.00093113	0.24315	0.24698
Saint Kitts and Nevis	KNA	38473	0.031658	0.0069434	0.19157	0.016949	0.015202	0.26233	0.00015436	0.26196	0.26251
Korea, Republic of	KOR	46740003	0.035383	0.0077735	0.19237	0.018928	0.017012	0.27147	0.013997	0.25539	0.44826
Kuwait	KWT	1914403	0.030939	0.0069464	0.18878	0.017238	0.015598	0.2595	0.0040238	0.25487	0.27632
Lao People's Democratic Republic	LAO	5278490	0.03854	0.0094159	0.18555	0.023283	0.021329	0.27812	0.040143	0.23702	0.5467
Lebanon	LBN	3495987	0.067198	0.015721	0.21126	0.029512	0.027026	0.35072	0.096088	0.26446	0.87864
Liberia	LBR	2913036	0.032744	0.0075313	0.18596	0.019165	0.017438	0.26284	0.0095131	0.24928	0.35491
Libya	LBY	5289713	0.037459	0.0082534	0.19317	0.020051	0.018041	0.27697	0.015984	0.25575	0.55406
Saint Lucia	LCA	147783	0.034804	0.0077383	0.19061	0.01915	0.017299	0.2696	0.0088105	0.25856	0.29835
Liechtenstein	LIE	32634	0.14342	0.030539	0.2308	0.040359	0.03809	0.48321	0.13531	0.34545	0.75334
Sri Lanka	LKA	18923627	0.029182	0.0071231	0.17822	0.018732	0.017165	0.25042	0.035788	0.23214	0.49266
Lesotho	LSO	2034661	0.27159	0.061481	0.28134	0.065073	0.064111	0.74359	0.16778	0.53108	1.3072
Lithuania	LTU	3696065	0.059547	0.011456	0.19852	0.020951	0.01969	0.31016	0.0052117	0.29918	0.32811
Luxembourg	LUX	436759	0.06982	0.013545	0.2002	0.025114	0.0233	0.33198	0.0074423	0.31273	0.36485
Latvia	LVA	2420246	0.057183	0.010962	0.19838	0.020019	0.018872	0.30542	0.0056618	0.29958	0.32881
Macao	MAC	444311	0.025636	0.0060527	0.17964	0.015977	0.014557	0.24186	0.00148	0.24094	0.24505
Morocco	MAR	29878356	0.057701	0.013318	0.20508	0.026696	0.024365	0.32716	0.089361	0.25236	1.1643
Monaco	MCO	33420	0.052446	0.0096188	0.19766	0.020429	0.018479	0.29863	0.012803	0.28836	0.33845
Moldova, Republic of	MDA	4295428	0.056189	0.01059	0.19807	0.020908	0.019132	0.30489	0.0070596	0.29098	0.32856
Madagascar	MDG	15969751	0.072046	0.016923	0.21441	0.031307	0.028658	0.36334	0.08647	0.25386	0.71799
Maldives	MDV	290948	0.023367	0.0056006	0.17606	0.015282	0.013958	0.23427	0.00104	0.2332	0.23678
Mexico	MEX	98871046	0.16252	0.038467	0.24887	0.04818	0.046453	0.54449	0.22225	0.26835	2.4863
Marshall Islands	MHL	51123	0.025923	0.0060687	0.18167	0.015704	0.014296	0.24366	0.00027427	0.24284	0.24481
Macedonia, the former Yugoslav Republic of	MKD	2033917	0.087036	0.017476	0.21406	0.031839	0.029087	0.3795	0.081351	0.28356	0.79557
Mali	MLI	11350679	0.035957	0.008318	0.18633	0.021354	0.019449	0.27141	0.0079119	0.24996	0.32557
Malta	MLT	389910	0.036141	0.0076901	0.19372	0.018485	0.01648	0.27252	0.0027984	0.26809	0.28237
Myanmar	MMR	47748808	0.031115	0.0075221	0.18118	0.019078	0.017454	0.25635	0.040699	0.23161	2.0537
Mongolia	MNG	2533289	0.20058	0.044	0.25332	0.050927	0.048807	0.59763	0.16534	0.34836	1.8599
Northern Mariana Islands	MNP	72751	0.026712	0.0062886	0.18035	0.016555	0.015081	0.24499	0.0049805	0.24071	0.27299
Mozambique	MOZ	18292191	0.043705	0.0095908	0.19708	0.02203	0.01986	0.29226	0.035332	0.25432	0.60446
Mauritania	MRT	2664488	0.0304	0.0069868	0.1855	0.017733	0.016125	0.25674	0.0083751	0.24953	0.32494
Montserrat	MSR	3749	0.038381	0.0084502	0.19245	0.02078	0.018722	0.27879	0.0094375	0.26147	0.29164
Martinique	MTQ	383385	0.035055	0.0077857	0.19114	0.019199	0.017332	0.27051	0.012011	0.25895	0.31137
Mauritius	MUS	1161288	0.039661	0.0086328	0.19398	0.020921	0.018764	0.28196	0.011948	0.2633	0.32414
Malawi	MWI	11303507	0.069149	0.016263	0.21373	0.032291	0.029588	0.36102	0.045871	0.26513	0.67889
Malaysia	MYS	22218028	0.026183	0.0063241	0.17652	0.017153	0.015692	0.24187	0.022673	0.23161	0.92157
Mayotte	MYT	152887	0.039485	0.0088744	0.19083	0.022138	0.020087	0.28142	0.0048399	0.25586	0.29576
Namibia	NAM	1756539	0.098716	0.022758	0.22934	0.038481	0.035375	0.42467	0.06338	0.26732	0.72164
New Caledonia	NCL	215289	0.038395	0.0084544	0.1944	0.020249	0.01821	0.27971	0.023745	0.25909	0.39888
Niger	NER	10831478	0.03603	0.0083856	0.18596	0.021637	0.019714	0.27172	0.0099192	0.255	0.45641
Norfolk Island	NFK	1981	0.040216	0.0079383	0.19579	0.018104	0.016131	0.27818	5.368e-05	0.27811	0.27826
Nigeria	NGA	113861481	0.035198	0.0082204	0.18644	0.020833	0.018988	0.26968	0.020518	0.24716	0.48069
Nicaragua	NIC	5071353	0.046829	0.010376	0.199	0.023642	0.021306	0.30115	0.037616	0.26329	0.50505
Niue	NIU	2001	0.029571	0.0066748	0.18801	0.016582	0.015019	0.25586	0.00069206	0.25471	0.25843
Netherlands	NLD	15863495	0.053309	0.010314	0.19822	0.019072	0.017779	0.29869	0.0021245	0.29719	0.3222
Norway	NOR	4468809	0.074227	0.014346	0.20214	0.024548	0.02342	0.33868	0.047052	0.30066	0.85186
Nepal	NPL	23042666	0.087614	0.024044	0.21302	0.03688	0.035737	0.39729	0.29018	0.2477	6.0848
Nauru	NRU	12220	0.025826	0.0060613	0.18108	0.015771	0.01436	0.2431	0.00026064	0.2427	0.24352
New Zealand	NZL	3777815	0.057813	0.011056	0.19915	0.020938	0.019312	0.30827	0.031152	0.28892	1.2016
Oman	OMN	2538135	0.038092	0.0090819	0.18848	0.021749	0.019897	0.2773	0.043378	0.23958	0.61249
Pakistan	PAK	141256130	0.050559	0.012426	0.19686	0.023906	0.022298	0.30605	0.16669	0.24367	4.4693
Panama	PAN	2855663	0.039605	0.0089104	0.19434	0.02063	0.018682	0.28217	0.048037	0.25888	0.90938
Pitcairn	PCN	68	0.029923	0.0067012	0.18909	0.016557	0.014962	0.25724	0.00021977	0.25686	0.25747
Peru	PER	25660771	0.17933	0.05235	0.25039	0.059415	0.061366	0.60286	0.48077	0.25559	3.0669
Philippines	PHL	75652471	0.028658	0.0068966	0.17907	0.018225	0.016654	0.2495	0.026758	0.23373	0.55461
Palau	PLW	19176	0.024384	0.0058064	0.17767	0.015602	0.014231	0.23769	0.0018862	0.23677	0.24641
Papua New Guinea	PNG	4809207	0.073157	0.018967	0.20859	0.032794	0.030996	0.36451	0.13816	0.24057	1.1139
Poland	POL	38604206	0.062814	0.012183	0.19935	0.022402	0.020869	0.31762	0.017879	0.29811	0.717
Puerto Rico	PRI	3914678	0.039609	0.0085549	0.19501	0.020394	0.018248	0.28182	0.018906	0.26569	0.37011
Korea, Democratic People's Republic of	PRK	22268308	0.047265	0.010425	0.19944	0.0228	0.02053	0.30046	0.055944	0.2634	0.72407
Portugal	PRT	10013377	0.049714	0.0097462	0.19801	0.021679	0.019449	0.2986	0.026843	0.26457	0.57617
Paraguay	PRY	5496357	0.037599	0.0081668	0.19318	0.019844	0.017779	0.27657	0.0073758	0.26624	0.33628
Palestine, State of	PSE	3190939	0.042206	0.0094004	0.19627	0.022192	0.020041	0.29011	0.029421	0.23925	0.37035
French Polynesia	PYF	233321	0.038678	0.0088903	0.19141	0.021609	0.019683	0.28027	0.026498	0.24941	0.35825
Qatar	QAT	565445	0.027677	0.006386	0.18449	0.016193	0.014723	0.24947	0.00073848	0.24775	0.25203
Reunion	REU	721214	0.078617	0.018603	0.21761	0.032949	0.030295	0.37808	0.10154	0.26578	0.6662
Russian Federation	RUS	145489933	0.066032	0.012826	0.20068	0.023	0.021537	0.32408	0.055396	0.27397	2.3773
Rwanda	RWA	7608862	0.11754	0.030707	0.23843	0.046688	0.044322	0.47769	0.074278	0.34539	1.0489
Saudi Arabia	SAU	20346238	0.053966	0.013114	0.19997	0.02802	0.025793	0.32087	0.057174	0.24149	0.69397
Serbia and Montenegro	SCG	10552417	0.08153	0.01583	0.21004	0.029012	0.02656	0.36297	0.073014	0.28331	0.79557
Sudan	SDN	31095104	0.040056	0.0095057	0.18809	0.023957	0.021878	0.28349	0.022314	0.24323	0.70144
Senegal	SEN	9420471	0.028174	0.0064849	0.18489	0.016412	0.014919	0.25088	0.0012795	0.24881	0.28593
Singapore	SGP	4018113	0.023203	0.0055701	0.17564	0.015268	0.01395	0.23363	0.00021803	0.23354	0.23692
Saint Helena, Ascension and Tristan da Cunha	SHN	6291	0.044224	0.0094811	0.19527	0.022352	0.020072	0.2914	0.023384	0.25901	0.46385
Svalbard and Jan Mayen	SJM	2376	0.086574	0.016832	0.20569	0.027871	0.02673	0.3637	0.04695	0.30213	0.58499
Solomon Islands	SLB	447423	0.033208	0.0077439	0.18591	0.019519	0.017788	0.26417	0.022788	0.24397	0.4609
Sierra Leone	SLE	4404664	0.03196	0.0073641	0.18585	0.018717	0.017031	0.26092	0.012211	0.249	0.39904
El Salvador	SLV	6277762	0.055827	0.012463	0.20457	0.027095	0.024481	0.32444	0.041875	0.2659	0.61575
San Marino	SMR	26514	0.06204	0.011433	0.19985	0.024101	0.02186	0.31928	0.015721	0.29729	0.34845
Somalia	SOM	8777839	0.033739	0.00807	0.18464	0.020122	0.018376	0.26494	0.034704	0.23797	0.54116
Saint Pierre and Miquelon	SPM	6852	0.056195	0.010768	0.19829	0.019672	0.018549	0.30348	0.0026574	0.29997	0.31529
Sao Tome and Principe	STP	137706	0.038634	0.0089485	0.19029	0.021821	0.019891	0.27958	0.027895	0.2495	0.38713
Suriname	SUR	417154	0.029588	0.0066813	0.18804	0.016598	0.015034	0.25595	0.0041328	0.2543	0.33651
Slovakia	SVK	5397257	0.07243	0.01413	0.2032	0.025634	0.02371	0.3391	0.039282	0.30239	0.7571
Slovenia	SVN	1985047	0.071282	0.013537	0.20266	0.026032	0.023865	0.33737	0.033676	0.29113	0.79438
Sweden	SWE	8841943	0.060648	0.011577	0.19875	0.020946	0.019847	0.31176	0.015724	0.29941	0.67684
Swaziland	SWZ	924783	0.078843	0.016383	0.21311	0.03139	0.028492	0.36822	0.059691	0.28592	0.52353
Seychelles	SYC	80410	0.029585	0.0069083	0.18265	0.017959	0.016354	0.25346	0.010154	0.24401	0.27211
Syrian Arab Republic	SYR	16188830	0.051828	0.011398	0.20094	0.025917	0.023347	0.31343	0.032367	0.2658	0.69857
Chad	TCD	7885267	0.036988	0.0086717	0.1859	0.022332	0.020362	0.27426	0.014616	0.2591	0.81918
Togo	TGO	4526963	0.032482	0.0075287	0.18531	0.01923	0.01751	0.26206	0.013636	0.24771	0.32252
Thailand	THA	62805187	0.027044	0.0065017	0.17699	0.017736	0.016212	0.24449	0.017936	0.23161	0.48612
Tajikistan	TJK	6086947	0.146	0.037511	0.24184	0.047949	0.046699	0.52	0.33601	0.28994	4.0481
Tokelau	TKL	1457	0.026872	0.0062277	0.18372	0.015859	0.014424	0.2471	0.00017614	0.24688	0.24732
Turkmenistan	TKM	4737233	0.045163	0.0093897	0.19694	0.021537	0.019283	0.29231	0.026698	0.26646	0.83174
Timor-Leste	TLS	737096	0.044225	0.010681	0.19198	0.024412	0.022391	0.29369	0.055414	0.24389	0.57489
Tonga	TON	99037	0.030298	0.0067646	0.18946	0.016695	0.015072	0.25829	0.0027857	0.25217	0.28414
Trinidad and Tobago	TTO	1294352	0.032791	0.007334	0.18957	0.018187	0.016449	0.26433	0.0080005	0.25677	0.30107
Tunisia	TUN	9458652	0.041524	0.0089334	0.1961	0.020976	0.018775	0.28631	0.024836	0.26444	0.42864
Turkey	TUR	66667961	0.092799	0.020522	0.22072	0.034096	0.031448	0.39958	0.12639	0.26837	1.6914
Tuvalu	TUV	10170	0.026625	0.0061893	0.18312	0.015834	0.014406	0.24617	0.00054579	0.24502	0.24791
Taiwan, Province of China	TWN	21638957	0.04067	0.0099978	0.18917	0.021913	0.020235	0.28198	0.082441	0.24054	0.87471
Tanzania, United Republic of	TZA	35119210	0.069496	0.017211	0.21132	0.032542	0.030102	0.36067	0.08367	0.24855	2.1384
Uganda	UGA	23298110	0.075894	0.019049	0.21479	0.035922	0.033257	0.37891	0.047868	0.26572	1.4306
Ukraine	UKR	49567856	0.060467	0.011591	0.19903	0.022037	0.02031	0.31344	0.020297	0.28893	0.63858
Uruguay	URY	3337070	0.038424	0.0080409	0.19468	0.018906	0.016834	0.27689	0.0042383	0.26946	0.31217
United States of America	USA	283200526	0.070583	0.013943	0.20234	0.023835	0.022318	0.33302	0.081706	0.25436	4.9337
Uzbekistan	UZB	24880463	0.068018	0.014416	0.20681	0.028364	0.025799	0.34341	0.1023	0.28093	1.746
Holy See (Vatican City State)	VAT	780	0.051389	0.0096588	0.19733	0.021492	0.019314	0.29918	0.013106	0.28762	0.31404
Saint Vincent and the Grenadines	VCT	113279	0.037799	0.0084596	0.19241	0.020702	0.018735	0.2781	0.019475	0.25799	0.32143
Venezuela, Bolivarian Republic of	VEN	24169693	0.056624	0.013437	0.20416	0.026827	0.024713	0.32576	0.10113	0.25604	1.6467
Virgin Islands, British	VGB	23627	0.03512	0.0075976	0.19297	0.01839	0.016438	0.27051	0.0036809	0.26547	0.27596
Virgin Islands, U.S.	VIR	120903	0.034877	0.0075598	0.19276	0.018327	0.016391	0.26991	0.0035279	0.26446	0.2783
Viet Nam	VNM	78131642	0.026578	0.0063861	0.1781	0.017005	0.01554	0.24361	0.023085	0.23161	0.62067
Vanuatu	VUT	196801	0.035787	0.0081277	0.18995	0.020072	0.018231	0.27217	0.019241	0.25014	0.37705
Wallis and Futuna	WLF	14461	0.028953	0.0066428	0.1855	0.016775	0.015245	0.25312	0.0043881	0.24978	0.26549
Samoa	WSM	158632	0.03602	0.0083523	0.18901	0.020372	0.018568	0.27232	0.030625	0.24993	0.46406
Yemen	YEM	18348606	0.091445	0.02415	0.21934	0.039467	0.037523	0.41193	0.12611	0.23761	0.87655
South Africa	ZAF	43268856	0.10506	0.022258	0.2248	0.036026	0.033162	0.42131	0.095906	0.27928	1.2384
Zambia	ZMB	10421314	0.083076	0.019871	0.22307	0.036557	0.033584	0.39616	0.029146	0.28029	0.56862
Zimbabwe	ZWE	12627248	0.089211	0.021001	0.22573	0.037236	0.034069	0.40724	0.049159	0.28229	0.63685
Romanian data are not included in GPW3
