# Supplementary material for: Evaluation of World Population-Weighted Effective Dose due to Cosmic Ray Exposure
Source: Sci Rep. 2016 Sep 21;6:33932. doi: 10.1038/srep33932 (PMC5030634; doi:10.1038/srep33932)
Supplement: Supplementary File S2 [file srep33932-s2.xls]

## Sheet: Plot
Probablity densities of the annual effective doses for the entire world population as well as those of 230 nations
Shielding effects	1	Before Shielding
Nation code	1	(use cursor key to select)
Nation name	World
Mean(mSv/y)	0.066615	0.015654	0.20222	0.028837	0.026928	0.34026
Sigma(mSv/y)	0.069789	0.02073	0.030181	0.018245	0.019701	0.15669
Min.(mSv/y)	0.026586	0.0063914	0.17413	0.018083	0.016546	0.24174	at	lat.(deg)=	8.854	lon.(deg)=	92.854	alt.(m)=	0
Max.(mSv/y)	2.5234	1.146	0.73241	1.2765	1.286	6.9643	at	lat.(deg)=	27.896	lon.(deg)=	87.104	alt.(m)=	7987.4
E_low(mSv/y)	Neutron	Proton	Muon	Electron	Photon	Total
0.001	0	0	0	0	0	0
0.001122	0	0	0	0	0	0
0.0012589	0	0	0	0	0	0
0.0014125	0	0	0	0	0	0
0.0015849	0	0	0	0	0	0
0.0017783	0	0	0	0	0	0
0.0019953	0	0	0	0	0	0
0.0022387	0	0	0	0	0	0
0.0025119	0	0	0	0	0	0
0.0028184	0	0	0	0	0	0
0.0031623	0	0	0	0	0	0
0.0035481	0	0	0	0	0	0
0.0039811	0	0	0	0	0	0
0.0044668	0	0	0	0	0	0
0.0050119	0	2.8557e-06	0	0	0	0
0.0056234	0	0.00015172	0	0	0	0
0.0063096	0	0.71536	0	0	0	0
0.0070795	0	1.2293	0	0	0	0
0.0079433	0	1.3637	0	0	0	0
0.0089125	0	0.93011	0	0	0	0
0.01	0	0.64602	0	0	0	0
0.01122	0	0.67363	0	0	2.3462e-05	0
0.012589	0	0.76019	0	2.3462e-05	0.00011636	0
0.014125	0	0.531	0	0.00011636	0.00049231	0
0.015849	0	0.32806	0	0.00056477	1.1491	0
0.017783	0	0.21819	0	1.5014	1.9653	0
0.019953	0	0.1866	0	1.7921	1.4098	0
0.022387	0	0.16328	0	1.6054	1.3765	0
0.025119	0.23583	0.13843	0	1.29	0.87627	0
0.028184	0.89553	0.12373	0	0.76007	0.47534	0
0.031623	1.0489	0.10836	0	0.39638	0.30767	0
0.035481	1.203	0.098777	0	0.29928	0.26762	0
0.039811	0.90173	0.089612	0	0.2603	0.20233	0
0.044668	0.58239	0.068857	0	0.21046	0.15553	0
0.050119	0.4038	0.056657	0	0.16755	0.13135	0
0.056234	0.45204	0.044081	0	0.11827	0.093006	0
0.063096	0.7121	0.047516	0	0.075894	0.064823	0
0.070795	0.59098	0.034611	0	0.069694	0.063947	0
0.079433	0.38474	0.024926	0	0.036869	0.034851	0
0.089125	0.2295	0.018749	0	0.022204	0.023955	0
0.1	0.18724	0.014726	0	0.014485	0.016577	0
0.1122	0.14949	0.0097388	0	0.011336	0.01126	0
0.12589	0.12898	0.0095227	0	0.009514	0.0094272	0
0.14125	0.10438	0.0082624	0	0.0080685	0.0083213	0
0.15849	0.092794	0.0084554	0.47572	0.0071575	0.0076507	0
0.17783	0.077541	0.0084821	5.2064	0.0069907	0.0074653	0
0.19953	0.057915	0.0059275	1.8363	0.0047861	0.0063352	0
0.22387	0.044667	0.0046525	0.61886	0.0035171	0.0044995	0.51109
0.25119	0.036108	0.003575	0.30866	0.0030716	0.0034514	2.8232
0.28184	0.047927	0.0027975	0.13302	0.0022966	0.0029163	1.8444
0.31623	0.025483	0.0022504	0.048207	0.0015744	0.0021814	1.5815
0.35481	0.019455	0.0014108	0.024926	0.00092289	0.0014678	0.64243
0.39811	0.013526	0.00080147	0.019275	0.00045914	0.000808	0.37007
0.44668	0.011208	0.00035341	0.0078046	0.0002025	0.00037433	0.25721
0.50119	0.010389	0.00015934	0.001775	7.7402e-05	0.00016174	0.19072
0.56234	0.010052	4.7845e-05	0.00015635	1.7682e-05	5.129e-05	0.14035
0.63096	0.0070097	1.4499e-05	8.7688e-06	1.2235e-05	1.4752e-05	0.090326
0.70795	0.0053492	6.3453e-06	1.5202e-06	1.8313e-06	6.3728e-06	0.060829
0.79433	0.0042103	1.4184e-06	0	1.9289e-06	1.2284e-06	0.060378
0.89125	0.0032103	1.6585e-06	0	2.3184e-07	1.3242e-06	0.029669
1	0.0019889	2.0039e-07	0	0	2.0004e-07	0.018476
1.122	0.0010195	2.9457e-08	0	0	0	0.013711
1.2589	0.00045059	0	0	2.9395e-08	2.9395e-08	0.011641
1.4125	0.00017993	0	0	0	0	0.0098477
1.5849	4.8427e-05	0	0	0	0	0.0089816
1.7783	1.5742e-05	0	0	0	0	0.0057359
1.9953	3.205e-06	0	0	0	0	0.0042079
2.2387	2.528e-06	0	0	0	0	0.0030917
2.5119	1.2258e-06	0	0	0	0	0.0018281
2.8184	2.8708e-10	0	0	0	0	0.00090319
3.1623	6.1709e-11	0	0	0	0	0.00034284
3.5481	6.1709e-11	0	0	0	0	0.00011876
3.9811	0	0	0	0	0	2.7891e-05
4.4668	0	0	0	0	0	9.0322e-06
5.0119	0	0	0	0	0	1.5043e-06
5.6234	0	0	0	0	0	1.5725e-06
6.3096	0	0	0	0	0	2.295e-07
7.0795	0	0	0	0	0	0
7.9433	0	0	0	0	0	0
8.9125	0	0	0	0	0	0
Data for Staircase Plot
0.001	Neutron	Proton	Muon	Electron	Photon	Total
0.001	0	0	0	0	0	0
0.001122	0	0	0	0	0	0
0.001122	0	0	0	0	0	0
0.0012589	0	0	0	0	0	0
0.0012589	0	0	0	0	0	0
0.0014125	0	0	0	0	0	0
0.0014125	0	0	0	0	0	0
0.0015849	0	0	0	0	0	0
0.0015849	0	0	0	0	0	0
0.0017783	0	0	0	0	0	0
0.0017783	0	0	0	0	0	0
0.0019953	0	0	0	0	0	0
0.0019953	0	0	0	0	0	0
0.0022387	0	0	0	0	0	0
0.0022387	0	0	0	0	0	0
0.0025119	0	0	0	0	0	0
0.0025119	0	0	0	0	0	0
0.0028184	0	0	0	0	0	0
0.0028184	0	0	0	0	0	0
0.0031623	0	0	0	0	0	0
0.0031623	0	0	0	0	0	0
0.0035481	0	0	0	0	0	0
0.0035481	0	0	0	0	0	0
0.0039811	0	0	0	0	0	0
0.0039811	0	0	0	0	0	0
0.0044668	0	0	0	0	0	0
0.0044668	0	0	0	0	0	0
0.0050119	0	0	0	0	0	0
0.0050119	0	2.8557e-06	0	0	0	0
0.0056234	0	2.8557e-06	0	0	0	0
0.0056234	0	0.00015172	0	0	0	0
0.0063096	0	0.00015172	0	0	0	0
0.0063096	0	0.71536	0	0	0	0
0.0070795	0	0.71536	0	0	0	0
0.0070795	0	1.2293	0	0	0	0
0.0079433	0	1.2293	0	0	0	0
0.0079433	0	1.3637	0	0	0	0
0.0089125	0	1.3637	0	0	0	0
0.0089125	0	0.93011	0	0	0	0
0.01	0	0.93011	0	0	0	0
0.01	0	0.64602	0	0	0	0
0.01122	0	0.64602	0	0	0	0
0.01122	0	0.67363	0	0	2.3462e-05	0
0.012589	0	0.67363	0	0	2.3462e-05	0
0.012589	0	0.76019	0	2.3462e-05	0.00011636	0
0.014125	0	0.76019	0	2.3462e-05	0.00011636	0
0.014125	0	0.531	0	0.00011636	0.00049231	0
0.015849	0	0.531	0	0.00011636	0.00049231	0
0.015849	0	0.32806	0	0.00056477	1.1491	0
0.017783	0	0.32806	0	0.00056477	1.1491	0
0.017783	0	0.21819	0	1.5014	1.9653	0
0.019953	0	0.21819	0	1.5014	1.9653	0
0.019953	0	0.1866	0	1.7921	1.4098	0
0.022387	0	0.1866	0	1.7921	1.4098	0
0.022387	0	0.16328	0	1.6054	1.3765	0
0.025119	0	0.16328	0	1.6054	1.3765	0
0.025119	0.23583	0.13843	0	1.29	0.87627	0
0.028184	0.23583	0.13843	0	1.29	0.87627	0
0.028184	0.89553	0.12373	0	0.76007	0.47534	0
0.031623	0.89553	0.12373	0	0.76007	0.47534	0
0.031623	1.0489	0.10836	0	0.39638	0.30767	0
0.035481	1.0489	0.10836	0	0.39638	0.30767	0
0.035481	1.203	0.098777	0	0.29928	0.26762	0
0.039811	1.203	0.098777	0	0.29928	0.26762	0
0.039811	0.90173	0.089612	0	0.2603	0.20233	0
0.044668	0.90173	0.089612	0	0.2603	0.20233	0
0.044668	0.58239	0.068857	0	0.21046	0.15553	0
0.050119	0.58239	0.068857	0	0.21046	0.15553	0
0.050119	0.4038	0.056657	0	0.16755	0.13135	0
0.056234	0.4038	0.056657	0	0.16755	0.13135	0
0.056234	0.45204	0.044081	0	0.11827	0.093006	0
0.063096	0.45204	0.044081	0	0.11827	0.093006	0
0.063096	0.7121	0.047516	0	0.075894	0.064823	0
0.070795	0.7121	0.047516	0	0.075894	0.064823	0
0.070795	0.59098	0.034611	0	0.069694	0.063947	0
0.079433	0.59098	0.034611	0	0.069694	0.063947	0
0.079433	0.38474	0.024926	0	0.036869	0.034851	0
0.089125	0.38474	0.024926	0	0.036869	0.034851	0
0.089125	0.2295	0.018749	0	0.022204	0.023955	0
0.1	0.2295	0.018749	0	0.022204	0.023955	0
0.1	0.18724	0.014726	0	0.014485	0.016577	0
0.1122	0.18724	0.014726	0	0.014485	0.016577	0
0.1122	0.14949	0.0097388	0	0.011336	0.01126	0
0.12589	0.14949	0.0097388	0	0.011336	0.01126	0
0.12589	0.12898	0.0095227	0	0.009514	0.0094272	0
0.14125	0.12898	0.0095227	0	0.009514	0.0094272	0
0.14125	0.10438	0.0082624	0	0.0080685	0.0083213	0
0.15849	0.10438	0.0082624	0	0.0080685	0.0083213	0
0.15849	0.092794	0.0084554	0.47572	0.0071575	0.0076507	0
0.17783	0.092794	0.0084554	0.47572	0.0071575	0.0076507	0
0.17783	0.077541	0.0084821	5.2064	0.0069907	0.0074653	0
0.19953	0.077541	0.0084821	5.2064	0.0069907	0.0074653	0
0.19953	0.057915	0.0059275	1.8363	0.0047861	0.0063352	0
0.22387	0.057915	0.0059275	1.8363	0.0047861	0.0063352	0
0.22387	0.044667	0.0046525	0.61886	0.0035171	0.0044995	0.51109
0.25119	0.044667	0.0046525	0.61886	0.0035171	0.0044995	0.51109
0.25119	0.036108	0.003575	0.30866	0.0030716	0.0034514	2.8232
0.28184	0.036108	0.003575	0.30866	0.0030716	0.0034514	2.8232
0.28184	0.047927	0.0027975	0.13302	0.0022966	0.0029163	1.8444
0.31623	0.047927	0.0027975	0.13302	0.0022966	0.0029163	1.8444
0.31623	0.025483	0.0022504	0.048207	0.0015744	0.0021814	1.5815
0.35481	0.025483	0.0022504	0.048207	0.0015744	0.0021814	1.5815
0.35481	0.019455	0.0014108	0.024926	0.00092289	0.0014678	0.64243
0.39811	0.019455	0.0014108	0.024926	0.00092289	0.0014678	0.64243
0.39811	0.013526	0.00080147	0.019275	0.00045914	0.000808	0.37007
0.44668	0.013526	0.00080147	0.019275	0.00045914	0.000808	0.37007
0.44668	0.011208	0.00035341	0.0078046	0.0002025	0.00037433	0.25721
0.50119	0.011208	0.00035341	0.0078046	0.0002025	0.00037433	0.25721
0.50119	0.010389	0.00015934	0.001775	7.7402e-05	0.00016174	0.19072
0.56234	0.010389	0.00015934	0.001775	7.7402e-05	0.00016174	0.19072
0.56234	0.010052	4.7845e-05	0.00015635	1.7682e-05	5.129e-05	0.14035
0.63096	0.010052	4.7845e-05	0.00015635	1.7682e-05	5.129e-05	0.14035
0.63096	0.0070097	1.4499e-05	8.7688e-06	1.2235e-05	1.4752e-05	0.090326
0.70795	0.0070097	1.4499e-05	8.7688e-06	1.2235e-05	1.4752e-05	0.090326
0.70795	0.0053492	6.3453e-06	1.5202e-06	1.8313e-06	6.3728e-06	0.060829
0.79433	0.0053492	6.3453e-06	1.5202e-06	1.8313e-06	6.3728e-06	0.060829
0.79433	0.0042103	1.4184e-06	0	1.9289e-06	1.2284e-06	0.060378
0.89125	0.0042103	1.4184e-06	0	1.9289e-06	1.2284e-06	0.060378
0.89125	0.0032103	1.6585e-06	0	2.3184e-07	1.3242e-06	0.029669
1	0.0032103	1.6585e-06	0	2.3184e-07	1.3242e-06	0.029669
1	0.0019889	2.0039e-07	0	0	2.0004e-07	0.018476
1.122	0.0019889	2.0039e-07	0	0	2.0004e-07	0.018476
1.122	0.0010195	2.9457e-08	0	0	0	0.013711
1.2589	0.0010195	2.9457e-08	0	0	0	0.013711
1.2589	0.00045059	0	0	2.9395e-08	2.9395e-08	0.011641
1.4125	0.00045059	0	0	2.9395e-08	2.9395e-08	0.011641
1.4125	0.00017993	0	0	0	0	0.0098477
1.5849	0.00017993	0	0	0	0	0.0098477
1.5849	4.8427e-05	0	0	0	0	0.0089816
1.7783	4.8427e-05	0	0	0	0	0.0089816
1.7783	1.5742e-05	0	0	0	0	0.0057359
1.9953	1.5742e-05	0	0	0	0	0.0057359
1.9953	3.205e-06	0	0	0	0	0.0042079
2.2387	3.205e-06	0	0	0	0	0.0042079
2.2387	2.528e-06	0	0	0	0	0.0030917
2.5119	2.528e-06	0	0	0	0	0.0030917
2.5119	1.2258e-06	0	0	0	0	0.0018281
2.8184	1.2258e-06	0	0	0	0	0.0018281
2.8184	2.8708e-10	0	0	0	0	0.00090319
3.1623	2.8708e-10	0	0	0	0	0.00090319
3.1623	6.1709e-11	0	0	0	0	0.00034284
3.5481	6.1709e-11	0	0	0	0	0.00034284
3.5481	6.1709e-11	0	0	0	0	0.00011876
3.9811	6.1709e-11	0	0	0	0	0.00011876
3.9811	0	0	0	0	0	2.7891e-05
4.4668	0	0	0	0	0	2.7891e-05
4.4668	0	0	0	0	0	9.0322e-06
5.0119	0	0	0	0	0	9.0322e-06
5.0119	0	0	0	0	0	1.5043e-06
5.6234	0	0	0	0	0	1.5043e-06
5.6234	0	0	0	0	0	1.5725e-06
6.3096	0	0	0	0	0	1.5725e-06
6.3096	0	0	0	0	0	2.295e-07
7.0795	0	0	0	0	0	2.295e-07
7.0795	0	0	0	0	0	0
7.9433	0	0	0	0	0	0
7.9433	0	0	0	0	0	0

## Sheet: NameList
Name of national and sub-national administrative units	ISO3166 alpha-3 code
World	World
Aruba	ABW
Afghanistan	AFG
Angola	AGO
Anguilla	AIA
Albania	ALB
Andorra	AND
Netherland Antilles	ANT
United Arab Emirates	ARE
Argentina	ARG
Armenia	ARM
American Samoa	ASM
Antigua and Barbuda	ATG
Australia	AUS
Austria	AUT
Azerbaijan	AZE
Burundi	BDI
Belgium	BEL
Benin	BEN
Burkina Faso	BFA
Bangladesh	BGD
Bulgaria	BGR
Bahrain	BHR
Bahamas	BHS
Bosnia and Herzegovina	BIH
Belarus	BLR
Belize	BLZ
Bermuda	BMU
Bolivia, Plurinational State of	BOL
Brazil	BRA
Barbados	BRB
Brunei Darussalam	BRN
Bhutan	BTN
Botswana	BWA
Central African Republic	CAF
Canada	CAN
Switzerland	CHE
Chile	CHL
China	CHN
Cote d'Ivoire	CIV
Cameroon	CMR
Congo, the Democratic Republic of the	COD
Congo	COG
Cook Islands	COK
Colombia	COL
Comoros	COM
Cabo Verde	CPV
Costa Rica	CRI
Cuba	CUB
Cayman Islands	CYM
Cyprus	CYP
Czech Republic	CZE
Germany	DEU
Djibouti	DJI
Dominica	DMA
Denmark	DNK
Dominican Republic	DOM
Algeria	DZA
Ecuador	ECU
Egypt	EGY
Eritrea	ERI
Spain	ESP
Estonia	EST
Ethiopia	ETH
Finland	FIN
Fiji	FJI
Falkland Islands (Malvinas)	FLK
France	FRA
Faroe Islands	FRO
Micronesia, Federated States of	FSM
Gabon	GAB
United Kingdom	GBR
Georgia	GEO
Guernsey	GGY
Ghana	GHA
Gibraltar	GIB
Guinea	GIN
Guadeloupe	GLP
Gambia	GMB
Guinea-Bissau	GNB
Equatorial Guinea	GNQ
Greece	GRC
Grenada	GRD
Greenland	GRL
Guatemala	GTM
French Guiana	GUF
Guam	GUM
Guyana	GUY
Hong Kong	HKG
Honduras	HND
Croatia	HRV
Haiti	HTI
Hungary	HUN
Indonesia	IDN
Isle of Man	IMN
India	IND
Ireland	IRL
Iran, Islamic Republic of	IRN
Iraq	IRQ
Iceland	ISL
Israel	ISR
Italy	ITA
Jamaica	JAM
Jersey	JEY
Jordan	JOR
Japan	JPN
Kazakhstan	KAZ
Kenya	KEN
Kyrgyzstan	KGZ
Cambodia	KHM
Kiribati	KIR
Saint Kitts and Nevis	KNA
Korea, Republic of	KOR
Kuwait	KWT
Lao People's Democratic Republic	LAO
Lebanon	LBN
Liberia	LBR
Libya	LBY
Saint Lucia	LCA
Liechtenstein	LIE
Sri Lanka	LKA
Lesotho	LSO
Lithuania	LTU
Luxembourg	LUX
Latvia	LVA
Macao	MAC
Morocco	MAR
Monaco	MCO
Moldova, Republic of	MDA
Madagascar	MDG
Maldives	MDV
Mexico	MEX
Marshall Islands	MHL
Macedonia, the former Yugoslav Republic of	MKD
Mali	MLI
Malta	MLT
Myanmar	MMR
Mongolia	MNG
Northern Mariana Islands	MNP
Mozambique	MOZ
Mauritania	MRT
Montserrat	MSR
Martinique	MTQ
Mauritius	MUS
Malawi	MWI
Malaysia	MYS
Mayotte	MYT
Namibia	NAM
New Caledonia	NCL
Niger	NER
Norfolk Island	NFK
Nigeria	NGA
Nicaragua	NIC
Niue	NIU
Netherlands	NLD
Norway	NOR
Nepal	NPL
Nauru	NRU
New Zealand	NZL
Oman	OMN
Pakistan	PAK
Panama	PAN
Pitcairn	PCN
Peru	PER
Philippines	PHL
Palau	PLW
Papua New Guinea	PNG
Poland	POL
Puerto Rico	PRI
Korea, Democratic People's Republic of	PRK
Portugal	PRT
Paraguay	PRY
Palestine, State of	PSE
French Polynesia	PYF
Qatar	QAT
Reunion	REU
Russian Federation	RUS
Rwanda	RWA
Saudi Arabia	SAU
Serbia and Montenegro	SCG
Sudan	SDN
Senegal	SEN
Singapore	SGP
Saint Helena, Ascension and Tristan da Cunha	SHN
Svalbard and Jan Mayen	SJM
Solomon Islands	SLB
Sierra Leone	SLE
El Salvador	SLV
San Marino	SMR
Somalia	SOM
Saint Pierre and Miquelon	SPM
Sao Tome and Principe	STP
Suriname	SUR
Slovakia	SVK
Slovenia	SVN
Sweden	SWE
Swaziland	SWZ
Seychelles	SYC
Syrian Arab Republic	SYR
Chad	TCD
Togo	TGO
Thailand	THA
Tajikistan	TJK
Tokelau	TKL
Turkmenistan	TKM
Timor-Leste	TLS
Tonga	TON
Trinidad and Tobago	TTO
Tunisia	TUN
Turkey	TUR
Tuvalu	TUV
Taiwan, Province of China	TWN
Tanzania, United Republic of	TZA
Uganda	UGA
Ukraine	UKR
Uruguay	URY
United States of America	USA
Uzbekistan	UZB
Holy See (Vatican City State)	VAT
Saint Vincent and the Grenadines	VCT
Venezuela, Bolivarian Republic of	VEN
Virgin Islands, British	VGB
Virgin Islands, U.S.	VIR
Viet Nam	VNM
Vanuatu	VUT
Wallis and Futuna	WLF
Samoa	WSM
Yemen	YEM
South Africa	ZAF
Zambia	ZMB
Zimbabwe	ZWE
Before Shielding	Ignore
After Shielding	Consider

## Sheet: Before Shielding
Probablity densities of the annual effective doses for the entire world population as well as those of 230 nations
before considering building shielding effects
86	Number of line per nation
Entire world
	Mean(mSv/y)	0.066615	0.015654	0.20222	0.028837	0.026928	0.34026
	Sigma(mSv/y)	0.069789	0.02073	0.030181	0.018245	0.019701	0.15669
	Min.(mSv/y)	0.026586	0.0063914	0.17413	0.018083	0.016546	0.24174	at	lat.(deg)=	8.854	lon.(deg)=	92.854	alt.(m)=	0
	Max.(mSv/y)	2.5234	1.146	0.73241	1.2765	1.286	6.9643	at	lat.(deg)=	27.896	lon.(deg)=	87.104	alt.(m)=	7987.4
	E_low(mSv/y)	Neutron	Proton	Muon	Electron	Photon	Total
	0.001	0	0	0	0	0	0
	0.001122	0	0	0	0	0	0
	0.0012589	0	0	0	0	0	0
	0.0014125	0	0	0	0	0	0
	0.0015849	0	0	0	0	0	0
	0.0017783	0	0	0	0	0	0
	0.0019953	0	0	0	0	0	0
	0.0022387	0	0	0	0	0	0
	0.0025119	0	0	0	0	0	0
	0.0028184	0	0	0	0	0	0
	0.0031623	0	0	0	0	0	0
	0.0035481	0	0	0	0	0	0
	0.0039811	0	0	0	0	0	0
	0.0044668	0	0	0	0	0	0
	0.0050119	0	2.8557e-06	0	0	0	0
	0.0056234	0	0.00015172	0	0	0	0
	0.0063096	0	0.71536	0	0	0	0
	0.0070795	0	1.2293	0	0	0	0
	0.0079433	0	1.3637	0	0	0	0
	0.0089125	0	0.93011	0	0	0	0
	0.01	0	0.64602	0	0	0	0
	0.01122	0	0.67363	0	0	2.3462e-05	0
	0.012589	0	0.76019	0	2.3462e-05	0.00011636	0
	0.014125	0	0.531	0	0.00011636	0.00049231	0
	0.015849	0	0.32806	0	0.00056477	1.1491	0
	0.017783	0	0.21819	0	1.5014	1.9653	0
	0.019953	0	0.1866	0	1.7921	1.4098	0
	0.022387	0	0.16328	0	1.6054	1.3765	0
	0.025119	0.23583	0.13843	0	1.29	0.87627	0
	0.028184	0.89553	0.12373	0	0.76007	0.47534	0
	0.031623	1.0489	0.10836	0	0.39638	0.30767	0
	0.035481	1.203	0.098777	0	0.29928	0.26762	0
	0.039811	0.90173	0.089612	0	0.2603	0.20233	0
	0.044668	0.58239	0.068857	0	0.21046	0.15553	0
	0.050119	0.4038	0.056657	0	0.16755	0.13135	0
	0.056234	0.45204	0.044081	0	0.11827	0.093006	0
	0.063096	0.7121	0.047516	0	0.075894	0.064823	0
	0.070795	0.59098	0.034611	0	0.069694	0.063947	0
	0.079433	0.38474	0.024926	0	0.036869	0.034851	0
	0.089125	0.2295	0.018749	0	0.022204	0.023955	0
	0.1	0.18724	0.014726	0	0.014485	0.016577	0
	0.1122	0.14949	0.0097388	0	0.011336	0.01126	0
	0.12589	0.12898	0.0095227	0	0.009514	0.0094272	0
	0.14125	0.10438	0.0082624	0	0.0080685	0.0083213	0
	0.15849	0.092794	0.0084554	0.47572	0.0071575	0.0076507	0
	0.17783	0.077541	0.0084821	5.2064	0.0069907	0.0074653	0
	0.19953	0.057915	0.0059275	1.8363	0.0047861	0.0063352	0
	0.22387	0.044667	0.0046525	0.61886	0.0035171	0.0044995	0.51109
	0.25119	0.036108	0.003575	0.30866	0.0030716	0.0034514	2.8232
	0.28184	0.047927	0.0027975	0.13302	0.0022966	0.0029163	1.8444
	0.31623	0.025483	0.0022504	0.048207	0.0015744	0.0021814	1.5815
	0.35481	0.019455	0.0014108	0.024926	0.00092289	0.0014678	0.64243
	0.39811	0.013526	0.00080147	0.019275	0.00045914	0.000808	0.37007
	0.44668	0.011208	0.00035341	0.0078046	0.0002025	0.00037433	0.25721
	0.50119	0.010389	0.00015934	0.001775	7.7402e-05	0.00016174	0.19072
	0.56234	0.010052	4.7845e-05	0.00015635	1.7682e-05	5.129e-05	0.14035
	0.63096	0.0070097	1.4499e-05	8.7688e-06	1.2235e-05	1.4752e-05	0.090326
	0.70795	0.0053492	6.3453e-06	1.5202e-06	1.8313e-06	6.3728e-06	0.060829
	0.79433	0.0042103	1.4184e-06	0	1.9289e-06	1.2284e-06	0.060378
	0.89125	0.0032103	1.6585e-06	0	2.3184e-07	1.3242e-06	0.029669
	1	0.0019889	2.0039e-07	0	0	2.0004e-07	0.018476
	1.122	0.0010195	2.9457e-08	0	0	0	0.013711
	1.2589	0.00045059	0	0	2.9395e-08	2.9395e-08	0.011641
	1.4125	0.00017993	0	0	0	0	0.0098477
	1.5849	4.8427e-05	0	0	0	0	0.0089816
	1.7783	1.5742e-05	0	0	0	0	0.0057359
	1.9953	3.205e-06	0	0	0	0	0.0042079
	2.2387	2.528e-06	0	0	0	0	0.0030917
	2.5119	1.2258e-06	0	0	0	0	0.0018281
	2.8184	2.8708e-10	0	0	0	0	0.00090319
	3.1623	6.1709e-11	0	0	0	0	0.00034284
	3.5481	6.1709e-11	0	0	0	0	0.00011876
	3.9811	0	0	0	0	0	2.7891e-05
	4.4668	0	0	0	0	0	9.0322e-06
	5.0119	0	0	0	0	0	1.5043e-06
	5.6234	0	0	0	0	0	1.5725e-06
	6.3096	0	0	0	0	0	2.295e-07
	7.0795	0	0	0	0	0	0
	7.9433	0	0	0	0	0	0
	8.9125	0	0	0	0	0	0
ABW
	Mean(mSv/y)	0.03824	0.0084177	0.19092	0.020844	0.018797	0.27721
	Sigma(mSv/y)	0.00093097	0.00020301	0.00019966	0.00053032	0.00048499	0.0022885
	Min.(mSv/y)	0.036842	0.0081172	0.19079	0.02007	0.018093	0.27391	at	lat.(deg)=	12.396	lon.(deg)=	-69.854	alt.(m)=	0
	Max.(mSv/y)	0.040145	0.0088323	0.19148	0.021927	0.019786	0.28217	at	lat.(deg)=	12.521	lon.(deg)=	-69.979	alt.(m)=	95.8
	E_low(mSv/y)	Neutron	Proton	Muon	Electron	Photon	Total
	0.001	0	0	0	0	0	0
	0.001122	0	0	0	0	0	0
	0.0012589	0	0	0	0	0	0
	0.0014125	0	0	0	0	0	0
	0.0015849	0	0	0	0	0	0
	0.0017783	0	0	0	0	0	0
	0.0019953	0	0	0	0	0	0
	0.0022387	0	0	0	0	0	0
	0.0025119	0	0	0	0	0	0
	0.0028184	0	0	0	0	0	0
	0.0031623	0	0	0	0	0	0
	0.0035481	0	0	0	0	0	0
	0.0039811	0	0	0	0	0	0
	0.0044668	0	0	0	0	0	0
	0.0050119	0	0	0	0	0	0
	0.0056234	0	0	0	0	0	0
	0.0063096	0	0	0	0	0	0
	0.0070795	0	0	0	0	0	0
	0.0079433	0	8.6811	0	0	0	0
	0.0089125	0	0	0	0	0	0
	0.01	0	0	0	0	0	0
	0.01122	0	0	0	0	0	0
	0.012589	0	0	0	0	0	0
	0.014125	0	0	0	0	0	0
	0.015849	0	0	0	0	0	0
	0.017783	0	0	0	0	8.6811	0
	0.019953	0	0	0	8.6811	0	0
	0.022387	0	0	0	0	0	0
	0.025119	0	0	0	0	0	0
	0.028184	0	0	0	0	0	0
	0.031623	0	0	0	0	0	0
	0.035481	7.7192	0	0	0	0	0
	0.039811	0.96188	0	0	0	0	0
	0.044668	0	0	0	0	0	0
	0.050119	0	0	0	0	0	0
	0.056234	0	0	0	0	0	0
	0.063096	0	0	0	0	0	0
	0.070795	0	0	0	0	0	0
	0.079433	0	0	0	0	0	0
	0.089125	0	0	0	0	0	0
	0.1	0	0	0	0	0	0
	0.1122	0	0	0	0	0	0
	0.12589	0	0	0	0	0	0
	0.14125	0	0	0	0	0	0
	0.15849	0	0	0	0	0	0
	0.17783	0	0	8.6811	0	0	0
	0.19953	0	0	0	0	0	0
	0.22387	0	0	0	0	0	0
	0.25119	0	0	0	0	0	7.7192
	0.28184	0	0	0	0	0	0.96188
	0.31623	0	0	0	0	0	0
	0.35481	0	0	0	0	0	0
	0.39811	0	0	0	0	0	0
	0.44668	0	0	0	0	0	0
	0.50119	0	0	0	0	0	0
	0.56234	0	0	0	0	0	0
	0.63096	0	0	0	0	0	0
	0.70795	0	0	0	0	0	0
	0.79433	0	0	0	0	0	0
	0.89125	0	0	0	0	0	0
	1	0	0	0	0	0	0
	1.122	0	0	0	0	0	0
	1.2589	0	0	0	0	0	0
	1.4125	0	0	0	0	0	0
	1.5849	0	0	0	0	0	0
	1.7783	0	0	0	0	0	0
	1.9953	0	0	0	0	0	0
	2.2387	0	0	0	0	0	0
	2.5119	0	0	0	0	0	0
	2.8184	0	0	0	0	0	0
	3.1623	0	0	0	0	0	0
	3.5481	0	0	0	0	0	0
	3.9811	0	0	0	0	0	0
	4.4668	0	0	0	0	0	0
	5.0119	0	0	0	0	0	0
	5.6234	0	0	0	0	0	0
	6.3096	0	0	0	0	0	0
	7.0795	0	0	0	0	0	0
	7.9433	0	0	0	0	0	0
	8.9125	0	0	0	0	0	0
AFG
	Mean(mSv/y)	0.18512	0.049812	0.26567	0.060043	0.05984	0.62049
	Sigma(mSv/y)	0.13659	0.042867	0.051538	0.033847	0.038399	0.302
	Min.(mSv/y)	0.049771	0.010749	0.19923	0.02585	0.023187	0.30879	at	lat.(deg)=	37.479	lon.(deg)=	65.688	alt.(m)=	234
	Max.(mSv/y)	2.0632	0.77624	0.65835	0.70642	0.76064	4.9649	at	lat.(deg)=	36.438	lon.(deg)=	71.812	alt.(m)=	6293.7
	E_low(mSv/y)	Neutron	Proton	Muon	Electron	Photon	Total
	0.001	0	0	0	0	0	0
	0.001122	0	0	0	0	0	0
	0.0012589	0	0	0	0	0	0
	0.0014125	0	0	0	0	0	0
	0.0015849	0	0	0	0	0	0
	0.0017783	0	0	0	0	0	0
	0.0019953	0	0	0	0	0	0
	0.0022387	0	0	0	0	0	0
	0.0025119	0	0	0	0	0	0
	0.0028184	0	0	0	0	0	0
	0.0031623	0	0	0	0	0	0
	0.0035481	0	0	0	0	0	0
	0.0039811	0	0	0	0	0	0
	0.0044668	0	0	0	0	0	0
	0.0050119	0	0	0	0	0	0
	0.0056234	0	0	0	0	0	0
	0.0063096	0	0	0	0	0	0
	0.0070795	0	0	0	0	0	0
	0.0079433	0	0	0	0	0	0
	0.0089125	0	0	0	0	0	0
	0.01	0	0.10451	0	0	0	0
	0.01122	0	0.60049	0	0	0	0
	0.012589	0	0.2901	0	0	0	0
	0.014125	0	0.37294	0	0	0	0
	0.015849	0	0.44495	0	0	0	0
	0.017783	0	0.36063	0	0	0	0
	0.019953	0	0.51806	0	0	0	0
	0.022387	0	0.38234	0	0	0.48094	0
	0.025119	0	0.29313	0	0.56074	0.6547	0
	0.028184	0	0.24115	0	0.71083	0.66371	0
	0.031623	0	0.32139	0	0.68287	0.80556	0
	0.035481	0	0.24689	0	0.8508	0.6229	0
	0.039811	0	0.72838	0	0.59211	0.42359	0
	0.044668	0.0010057	0.60184	0	0.51514	0.43841	0
	0.050119	0.68045	0.57127	0	0.60161	0.93737	0
	0.056234	0.39487	0.54538	0	1.1861	0.73462	0
	0.063096	0.44577	0.36689	0	0.91248	0.7945	0
	0.070795	0.415	0.29432	0	0.53269	0.49461	0
	0.079433	0.61438	0.25468	0	0.37165	0.35093	0
	0.089125	0.42882	0.25139	0	0.33478	0.31728	0
	0.1	0.34606	0.22498	0	0.25092	0.26885	0
	0.1122	0.26883	0.17996	0	0.18826	0.19503	0
	0.12589	0.34134	0.13592	0	0.1383	0.1545	0
	0.14125	0.28773	0.10495	0	0.08051	0.11388	0
	0.15849	0.82964	0.073773	0	0.050827	0.070793	0
	0.17783	0.62379	0.049955	0.00022458	0.03782	0.044671	0
	0.19953	0.64006	0.036757	2.1897	0.029419	0.036886	0
	0.22387	0.54301	0.02969	1.6289	0.025266	0.029626	0
	0.25119	0.31901	0.025018	2.0568	0.015506	0.023558	0
	0.28184	0.31806	0.015275	1.4956	0.0072342	0.013314	0.1731
	0.31623	0.29857	0.007487	0.80659	0.0036429	0.0065046	1.0696
	0.35481	0.25527	0.0042757	0.30191	0.0013034	0.0029313	0.94073
	0.39811	0.19998	0.0019452	0.14521	0.00022537	0.0012206	0.92554
	0.44668	0.14908	0.00032041	0.049551	4.7409e-05	0.00013682	0.53958
	0.50119	0.095679	3.4425e-05	0.0065986	3.5764e-05	5.565e-05	0.53935
	0.56234	0.058487	3.5764e-05	7.4741e-05	4.7575e-06	8.4194e-06	1.2467
	0.63096	0.040757	4.7575e-06	5.1802e-06	5.1802e-06	0	0.89198
	0.70795	0.034158	5.1802e-06	0	0	5.1802e-06	0.68034
	0.79433	0.026643	0	0	0	0	0.42936
	0.89125	0.014237	0	0	0	0	0.37984
	1	0.0066913	0	0	0	0	0.30996
	1.122	0.0028342	0	0	0	0	0.20877
	1.2589	0.00073764	0	0	0	0	0.13164
	1.4125	8.4327e-05	0	0	0	0	0.08189
	1.5849	4.0521e-05	0	0	0	0	0.047805
	1.7783	0	0	0	0	0	0.037117
	1.9953	5.1802e-06	0	0	0	0	0.028313
	2.2387	0	0	0	0	0	0.01172
	2.5119	0	0	0	0	0	0.0054183
	2.8184	0	0	0	0	0	0.0020452
	3.1623	0	0	0	0	0	0.00023059
	3.5481	0	0	0	0	0	5.7608e-05
	3.9811	0	0	0	0	0	6.4614e-06
	4.4668	0	0	0	0	0	5.1802e-06
	5.0119	0	0	0	0	0	0
	5.6234	0	0	0	0	0	0
	6.3096	0	0	0	0	0	0
	7.0795	0	0	0	0	0	0
	7.9433	0	0	0	0	0	0
	8.9125	0	0	0	0	0	0
AGO
	Mean(mSv/y)	0.092419	0.022653	0.22609	0.037863	0.035209	0.41423
	Sigma(mSv/y)	0.039513	0.010476	0.023981	0.011018	0.010798	0.095614
	Min.(mSv/y)	0.034412	0.0077611	0.18772	0.019498	0.017695	0.26709	at	lat.(deg)=	-5.021	lon.(deg)=	12.021	alt.(m)=	1.4
	Max.(mSv/y)	0.23897	0.062741	0.29303	0.070201	0.070299	0.73524	at	lat.(deg)=-14.938	lon.(deg)=	13.271	alt.(m)=	2255.4
	E_low(mSv/y)	Neutron	Proton	Muon	Electron	Photon	Total
	0.001	0	0	0	0	0	0
	0.001122	0	0	0	0	0	0
	0.0012589	0	0	0	0	0	0
	0.0014125	0	0	0	0	0	0
	0.0015849	0	0	0	0	0	0
	0.0017783	0	0	0	0	0	0
	0.0019953	0	0	0	0	0	0
	0.0022387	0	0	0	0	0	0
	0.0025119	0	0	0	0	0	0
	0.0028184	0	0	0	0	0	0
	0.0031623	0	0	0	0	0	0
	0.0035481	0	0	0	0	0	0
	0.0039811	0	0	0	0	0	0
	0.0044668	0	0	0	0	0	0
	0.0050119	0	0	0	0	0	0
	0.0056234	0	0	0	0	0	0
	0.0063096	0	0	0	0	0	0
	0.0070795	0	0.023519	0	0	0	0
	0.0079433	0	1.4043	0	0	0	0
	0.0089125	0	0.33954	0	0	0	0
	0.01	0	0.1664	0	0	0	0
	0.01122	0	0.11309	0	0	0	0
	0.012589	0	0.31643	0	0	0	0
	0.014125	0	0.42265	0	0	0	0
	0.015849	0	0.3558	0	0	0.0063159	0
	0.017783	0	0.48892	0	0.45234	1.355	0
	0.019953	0	0.49898	0	1.0148	0.39838	0
	0.022387	0	0.82775	0	0.31398	0.22513	0
	0.025119	0	0.76625	0	0.24375	0.49862	0
	0.028184	0	0.84125	0	0.66	0.61697	0
	0.031623	0.028292	0.93772	0	0.68886	0.81106	0
	0.035481	1.3603	0.90337	0	0.94422	1.4332	0
	0.039811	0.37681	0.22204	0	1.5035	1.3121	0
	0.044668	0.17762	0.035114	0	1.6015	1.4778	0
	0.050119	0.1538	0.012483	0	1.1794	0.50174	0
	0.056234	0.43424	0.0054788	0	0.066832	0.036102	0
	0.063096	0.40335	0	0	0.011941	0.0087554	0
	0.070795	0.52984	0	0	0	0	0
	0.079433	0.44743	0	0	0	0	0
	0.089125	0.84197	0	0	0	0	0
	0.1	0.85802	0	0	0	0	0
	0.1122	0.91929	0	0	0	0	0
	0.12589	1.0239	0	0	0	0	0
	0.14125	0.9232	0	0	0	0	0
	0.15849	0.16345	0	0	0	0	0
	0.17783	0.025973	0	1.9243	0	0	0
	0.19953	0.010818	0	1.7535	0	0	0
	0.22387	0.0026974	0	3.4901	0	0	0
	0.25119	0	0	1.5069	0	0	1.3835
	0.28184	0	0	0.0063256	0	0	0.58228
	0.31623	0	0	0	0	0	0.73613
	0.35481	0	0	0	0	0	0.95186
	0.39811	0	0	0	0	0	1.409
	0.44668	0	0	0	0	0	1.6379
	0.50119	0	0	0	0	0	1.7298
	0.56234	0	0	0	0	0	0.22704
	0.63096	0	0	0	0	0	0.021108
	0.70795	0	0	0	0	0	0.0025038
	0.79433	0	0	0	0	0	0
	0.89125	0	0	0	0	0	0
	1	0	0	0	0	0	0
	1.122	0	0	0	0	0	0
	1.2589	0	0	0	0	0	0
	1.4125	0	0	0	0	0	0
	1.5849	0	0	0	0	0	0
	1.7783	0	0	0	0	0	0
	1.9953	0	0	0	0	0	0
	2.2387	0	0	0	0	0	0
	2.5119	0	0	0	0	0	0
	2.8184	0	0	0	0	0	0
	3.1623	0	0	0	0	0	0
	3.5481	0	0	0	0	0	0
	3.9811	0	0	0	0	0	0
	4.4668	0	0	0	0	0	0
	5.0119	0	0	0	0	0	0
	5.6234	0	0	0	0	0	0
	6.3096	0	0	0	0	0	0
	7.0795	0	0	0	0	0	0
	7.9433	0	0	0	0	0	0
	8.9125	0	0	0	0	0	0
AIA
	Mean(mSv/y)	0.038405	0.0083634	0.19216	0.020458	0.018362	0.27774
	Sigma(mSv/y)	6.2579e-05	9.7868e-06	4.596e-05	1.4045e-05	9.8131e-06	0.00014206
	Min.(mSv/y)	0.038315	0.0083473	0.19211	0.020427	0.018337	0.27754	at	lat.(deg)=	18.188	lon.(deg)=	-63.021	alt.(m)=	0
	Max.(mSv/y)	0.038925	0.0084445	0.19253	0.020574	0.018443	0.27892	at	lat.(deg)=	18.604	lon.(deg)=	-63.438	alt.(m)=	1
	E_low(mSv/y)	Neutron	Proton	Muon	Electron	Photon	Total
	0.001	0	0	0	0	0	0
	0.001122	0	0	0	0	0	0
	0.0012589	0	0	0	0	0	0
	0.0014125	0	0	0	0	0	0
	0.0015849	0	0	0	0	0	0
	0.0017783	0	0	0	0	0	0
	0.0019953	0	0	0	0	0	0
	0.0022387	0	0	0	0	0	0
	0.0025119	0	0	0	0	0	0
	0.0028184	0	0	0	0	0	0
	0.0031623	0	0	0	0	0	0
	0.0035481	0	0	0	0	0	0
	0.0039811	0	0	0	0	0	0
	0.0044668	0	0	0	0	0	0
	0.0050119	0	0	0	0	0	0
	0.0056234	0	0	0	0	0	0
	0.0063096	0	0	0	0	0	0
	0.0070795	0	0	0	0	0	0
	0.0079433	0	8.6811	0	0	0	0
	0.0089125	0	0	0	0	0	0
	0.01	0	0	0	0	0	0
	0.01122	0	0	0	0	0	0
	0.012589	0	0	0	0	0	0
	0.014125	0	0	0	0	0	0
	0.015849	0	0	0	0	0	0
	0.017783	0	0	0	0	8.6811	0
	0.019953	0	0	0	8.6811	0	0
	0.022387	0	0	0	0	0	0
	0.025119	0	0	0	0	0	0
	0.028184	0	0	0	0	0	0
	0.031623	0	0	0	0	0	0
	0.035481	8.6811	0	0	0	0	0
	0.039811	0	0	0	0	0	0
	0.044668	0	0	0	0	0	0
	0.050119	0	0	0	0	0	0
	0.056234	0	0	0	0	0	0
	0.063096	0	0	0	0	0	0
	0.070795	0	0	0	0	0	0
	0.079433	0	0	0	0	0	0
	0.089125	0	0	0	0	0	0
	0.1	0	0	0	0	0	0
	0.1122	0	0	0	0	0	0
	0.12589	0	0	0	0	0	0
	0.14125	0	0	0	0	0	0
	0.15849	0	0	0	0	0	0
	0.17783	0	0	8.6811	0	0	0
	0.19953	0	0	0	0	0	0
	0.22387	0	0	0	0	0	0
	0.25119	0	0	0	0	0	8.6811
	0.28184	0	0	0	0	0	0
	0.31623	0	0	0	0	0	0
	0.35481	0	0	0	0	0	0
	0.39811	0	0	0	0	0	0
	0.44668	0	0	0	0	0	0
	0.50119	0	0	0	0	0	0
	0.56234	0	0	0	0	0	0
	0.63096	0	0	0	0	0	0
	0.70795	0	0	0	0	0	0
	0.79433	0	0	0	0	0	0
	0.89125	0	0	0	0	0	0
	1	0	0	0	0	0	0
	1.122	0	0	0	0	0	0
	1.2589	0	0	0	0	0	0
	1.4125	0	0	0	0	0	0
	1.5849	0	0	0	0	0	0
	1.7783	0	0	0	0	0	0
	1.9953	0	0	0	0	0	0
	2.2387	0	0	0	0	0	0
	2.5119	0	0	0	0	0	0
	2.8184	0	0	0	0	0	0
	3.1623	0	0	0	0	0	0
	3.5481	0	0	0	0	0	0
	3.9811	0	0	0	0	0	0
	4.4668	0	0	0	0	0	0
	5.0119	0	0	0	0	0	0
	5.6234	0	0	0	0	0	0
	6.3096	0	0	0	0	0	0
	7.0795	0	0	0	0	0	0
	7.9433	0	0	0	0	0	0
	8.9125	0	0	0	0	0	0
ALB
	Mean(mSv/y)	0.091266	0.018764	0.21648	0.032951	0.030155	0.38961
	Sigma(mSv/y)	0.045723	0.01064	0.0215	0.01017	0.0099541	0.097693
	Min.(mSv/y)	0.04755	0.0094448	0.19563	0.021662	0.019359	0.29365	at	lat.(deg)=	39.812	lon.(deg)=	19.979	alt.(m)=	1
	Max.(mSv/y)	0.34574	0.08005	0.30583	0.077708	0.07857	0.8879	at	lat.(deg)=	41.771	lon.(deg)=	20.521	alt.(m)=	2284.2
	E_low(mSv/y)	Neutron	Proton	Muon	Electron	Photon	Total
	0.001	0	0	0	0	0	0
	0.001122	0	0	0	0	0	0
	0.0012589	0	0	0	0	0	0
	0.0014125	0	0	0	0	0	0
	0.0015849	0	0	0	0	0	0
	0.0017783	0	0	0	0	0	0
	0.0019953	0	0	0	0	0	0
	0.0022387	0	0	0	0	0	0
	0.0025119	0	0	0	0	0	0
	0.0028184	0	0	0	0	0	0
	0.0031623	0	0	0	0	0	0
	0.0035481	0	0	0	0	0	0
	0.0039811	0	0	0	0	0	0
	0.0044668	0	0	0	0	0	0
	0.0050119	0	0	0	0	0	0
	0.0056234	0	0	0	0	0	0
	0.0063096	0	0	0	0	0	0
	0.0070795	0	0	0	0	0	0
	0.0079433	0	0	0	0	0	0
	0.0089125	0	1.1576	0	0	0	0
	0.01	0	1.5013	0	0	0	0
	0.01122	0	0.94636	0	0	0	0
	0.012589	0	0.73627	0	0	0	0
	0.014125	0	0.47563	0	0	0	0
	0.015849	0	0.46035	0	0	0	0
	0.017783	0	0.5585	0	0	0.84751	0
	0.019953	0	0.42949	0	1.0432	1.6634	0
	0.022387	0	0.47207	0	1.5221	1.0543	0
	0.025119	0	0.41546	0	1.0378	1.0968	0
	0.028184	0	0.38196	0	1.1936	0.86689	0
	0.031623	0	0.36373	0	1.0131	0.80605	0
	0.035481	0	0.32963	0	0.75236	0.81122	0
	0.039811	0	0.18165	0	0.76596	0.65732	0
	0.044668	0.10315	0.10307	0	0.72024	0.51603	0
	0.050119	2.0261	0.1094	0	0.39702	0.18624	0
	0.056234	1.2969	0.031679	0	0.18029	0.12871	0
	0.063096	0.74799	0.016518	0	0.044374	0.035561	0
	0.070795	0.65567	0.0070804	0	0.011116	0.011116	0
	0.079433	0.51457	0.0033243	0	0	0	0
	0.089125	0.52805	0	0	0	0	0
	0.1	0.56459	0	0	0	0	0
	0.1122	0.51704	0	0	0	0	0
	0.12589	0.46815	0	0	0	0	0
	0.14125	0.37253	0	0	0	0	0
	0.15849	0.40496	0	0	0	0	0
	0.17783	0.1975	0	2.6879	0	0	0
	0.19953	0.11951	0	3.2083	0	0	0
	0.22387	0.10791	0	1.9807	0	0	0
	0.25119	0.029551	0	0.76415	0	0	0
	0.28184	0.020484	0	0.040118	0	0	2.5738
	0.31623	0.0064381	0	0	0	0	1.8514
	0.35481	0	0	0	0	0	1.1329
	0.39811	0	0	0	0	0	1.0103
	0.44668	0	0	0	0	0	0.84925
	0.50119	0	0	0	0	0	0.69688
	0.56234	0	0	0	0	0	0.33132
	0.63096	0	0	0	0	0	0.17676
	0.70795	0	0	0	0	0	0.043857
	0.79433	0	0	0	0	0	0.014745
	0.89125	0	0	0	0	0	0
	1	0	0	0	0	0	0
	1.122	0	0	0	0	0	0
	1.2589	0	0	0	0	0	0
	1.4125	0	0	0	0	0	0
	1.5849	0	0	0	0	0	0
	1.7783	0	0	0	0	0	0
	1.9953	0	0	0	0	0	0
	2.2387	0	0	0	0	0	0
	2.5119	0	0	0	0	0	0
	2.8184	0	0	0	0	0	0
	3.1623	0	0	0	0	0	0
	3.5481	0	0	0	0	0	0
	3.9811	0	0	0	0	0	0
	4.4668	0	0	0	0	0	0
	5.0119	0	0	0	0	0	0
	5.6234	0	0	0	0	0	0
	6.3096	0	0	0	0	0	0
	7.0795	0	0	0	0	0	0
	7.9433	0	0	0	0	0	0
	8.9125	0	0	0	0	0	0
AND
	Mean(mSv/y)	0.29293	0.066266	0.28628	0.067579	0.067002	0.78006
	Sigma(mSv/y)	0.08496	0.021153	0.023959	0.012938	0.01505	0.15803
	Min.(mSv/y)	0.16509	0.034966	0.24868	0.047786	0.044501	0.54102	at	lat.(deg)=	42.479	lon.(deg)=	1.479	alt.(m)=	1260.9
	Max.(mSv/y)	0.43379	0.10255	0.3243	0.089101	0.092594	1.0423	at	lat.(deg)=	42.479	lon.(deg)=	1.646	alt.(m)=	2536.8
	E_low(mSv/y)	Neutron	Proton	Muon	Electron	Photon	Total
	0.001	0	0	0	0	0	0
	0.001122	0	0	0	0	0	0
	0.0012589	0	0	0	0	0	0
	0.0014125	0	0	0	0	0	0
	0.0015849	0	0	0	0	0	0
	0.0017783	0	0	0	0	0	0
	0.0019953	0	0	0	0	0	0
	0.0022387	0	0	0	0	0	0
	0.0025119	0	0	0	0	0	0
	0.0028184	0	0	0	0	0	0
	0.0031623	0	0	0	0	0	0
	0.0035481	0	0	0	0	0	0
	0.0039811	0	0	0	0	0	0
	0.0044668	0	0	0	0	0	0
	0.0050119	0	0	0	0	0	0
	0.0056234	0	0	0	0	0	0
	0.0063096	0	0	0	0	0	0
	0.0070795	0	0	0	0	0	0
	0.0079433	0	0	0	0	0	0
	0.0089125	0	0	0	0	0	0
	0.01	0	0	0	0	0	0
	0.01122	0	0	0	0	0	0
	0.012589	0	0	0	0	0	0
	0.014125	0	0	0	0	0	0
	0.015849	0	0	0	0	0	0
	0.017783	0	0	0	0	0	0
	0.019953	0	0	0	0	0	0
	0.022387	0	0	0	0	0	0
	0.025119	0	0	0	0	0	0
	0.028184	0	0	0	0	0	0
	0.031623	0	0.4375	0	0	0	0
	0.035481	0	1.1411	0	0	0	0
	0.039811	0	0	0	0	0.4375	0
	0.044668	0	0.61699	0	1.5787	1.1411	0
	0.050119	0	1.0046	0	0.12899	0.75204	0
	0.056234	0	1.3339	0	2.4046	1.7815	0
	0.063096	0	0.021237	0	0.44308	0.44308	0
	0.070795	0	1.5747	0	2.1637	2.0658	0
	0.079433	0	0.65295	0	1.9621	1.3126	0
	0.089125	0	1.1586	0	0	0.74733	0
	0.1	0	0.73949	0	0	0	0
	0.1122	0	0	0	0	0	0
	0.12589	0	0	0	0	0	0
	0.14125	0	0	0	0	0	0
	0.15849	1.5787	0	0	0	0	0
	0.17783	0	0	0	0	0	0
	0.19953	0.61699	0	0	0	0	0
	0.22387	1.0046	0	0.62757	0	0	0
	0.25119	1.3339	0	3.6517	0	0	0
	0.28184	0.021237	0	3.4494	0	0	0
	0.31623	1.7133	0	0.95242	0	0	0
	0.35481	1.4601	0	0	0	0	0
	0.39811	0.95242	0	0	0	0	0
	0.44668	0	0	0	0	0	0
	0.50119	0	0	0	0	0	1.5787
	0.56234	0	0	0	0	0	0.12899
	0.63096	0	0	0	0	0	1.4926
	0.70795	0	0	0	0	0	1.3551
	0.79433	0	0	0	0	0	1.7133
	0.89125	0	0	0	0	0	1.6203
	1	0	0	0	0	0	0.79223
	1.122	0	0	0	0	0	0
	1.2589	0	0	0	0	0	0
	1.4125	0	0	0	0	0	0
	1.5849	0	0	0	0	0	0
	1.7783	0	0	0	0	0	0
	1.9953	0	0	0	0	0	0
	2.2387	0	0	0	0	0	0
	2.5119	0	0	0	0	0	0
	2.8184	0	0	0	0	0	0
	3.1623	0	0	0	0	0	0
	3.5481	0	0	0	0	0	0
	3.9811	0	0	0	0	0	0
	4.4668	0	0	0	0	0	0
	5.0119	0	0	0	0	0	0
	5.6234	0	0	0	0	0	0
	6.3096	0	0	0	0	0	0
	7.0795	0	0	0	0	0	0
	7.9433	0	0	0	0	0	0
	8.9125	0	0	0	0	0	0
ANT
	Mean(mSv/y)	0.037138	0.0081741	0.1909	0.020194	0.018199	0.27461
	Sigma(mSv/y)	0.00071537	0.00013096	0.00054628	0.00029453	0.00025873	0.0017551
	Min.(mSv/y)	0.036581	0.0080801	0.19048	0.020015	0.01806	0.27322	at	lat.(deg)=	12.021	lon.(deg)=	-68.229	alt.(m)=	1
	Max.(mSv/y)	0.040435	0.0089149	0.19176	0.022184	0.020036	0.28333	at	lat.(deg)=	12.271	lon.(deg)=	-68.396	alt.(m)=	112.1
	E_low(mSv/y)	Neutron	Proton	Muon	Electron	Photon	Total
	0.001	0	0	0	0	0	0
	0.001122	0	0	0	0	0	0
	0.0012589	0	0	0	0	0	0
	0.0014125	0	0	0	0	0	0
	0.0015849	0	0	0	0	0	0
	0.0017783	0	0	0	0	0	0
	0.0019953	0	0	0	0	0	0
	0.0022387	0	0	0	0	0	0
	0.0025119	0	0	0	0	0	0
	0.0028184	0	0	0	0	0	0
	0.0031623	0	0	0	0	0	0
	0.0035481	0	0	0	0	0	0
	0.0039811	0	0	0	0	0	0
	0.0044668	0	0	0	0	0	0
	0.0050119	0	0	0	0	0	0
	0.0056234	0	0	0	0	0	0
	0.0063096	0	0	0	0	0	0
	0.0070795	0	0	0	0	0	0
	0.0079433	0	8.6489	0	0	0	0
	0.0089125	0	0.03224	0	0	0	0
	0.01	0	0	0	0	0	0
	0.01122	0	0	0	0	0	0
	0.012589	0	0	0	0	0	0
	0.014125	0	0	0	0	0	0
	0.015849	0	0	0	0	0	0
	0.017783	0	0	0	0	8.6489	0
	0.019953	0	0	0	8.6811	0.03224	0
	0.022387	0	0	0	0	0	0
	0.025119	0	0	0	0	0	0
	0.028184	0	0	0	0	0	0
	0.031623	0	0	0	0	0	0
	0.035481	8.6489	0	0	0	0	0
	0.039811	0.03224	0	0	0	0	0
	0.044668	0	0	0	0	0	0
	0.050119	0	0	0	0	0	0
	0.056234	0	0	0	0	0	0
	0.063096	0	0	0	0	0	0
	0.070795	0	0	0	0	0	0
	0.079433	0	0	0	0	0	0
	0.089125	0	0	0	0	0	0
	0.1	0	0	0	0	0	0
	0.1122	0	0	0	0	0	0
	0.12589	0	0	0	0	0	0
	0.14125	0	0	0	0	0	0
	0.15849	0	0	0	0	0	0
	0.17783	0	0	8.6811	0	0	0
	0.19953	0	0	0	0	0	0
	0.22387	0	0	0	0	0	0
	0.25119	0	0	0	0	0	8.6489
	0.28184	0	0	0	0	0	0.03224
	0.31623	0	0	0	0	0	0
	0.35481	0	0	0	0	0	0
	0.39811	0	0	0	0	0	0
	0.44668	0	0	0	0	0	0
	0.50119	0	0	0	0	0	0
	0.56234	0	0	0	0	0	0
	0.63096	0	0	0	0	0	0
	0.70795	0	0	0	0	0	0
	0.79433	0	0	0	0	0	0
	0.89125	0	0	0	0	0	0
	1	0	0	0	0	0	0
	1.122	0	0	0	0	0	0
	1.2589	0	0	0	0	0	0
	1.4125	0	0	0	0	0	0
	1.5849	0	0	0	0	0	0
	1.7783	0	0	0	0	0	0
	1.9953	0	0	0	0	0	0
	2.2387	0	0	0	0	0	0
	2.5119	0	0	0	0	0	0
	2.8184	0	0	0	0	0	0
	3.1623	0	0	0	0	0	0
	3.5481	0	0	0	0	0	0
	3.9811	0	0	0	0	0	0
	4.4668	0	0	0	0	0	0
	5.0119	0	0	0	0	0	0
	5.6234	0	0	0	0	0	0
	6.3096	0	0	0	0	0	0
	7.0795	0	0	0	0	0	0
	7.9433	0	0	0	0	0	0
	8.9125	0	0	0	0	0	0
ARE
	Mean(mSv/y)	0.035708	0.0082696	0.18556	0.0213	0.019406	0.27025
	Sigma(mSv/y)	0.0043555	0.0011041	0.0035843	0.0020448	0.0018978	0.01287
	Min.(mSv/y)	0.031682	0.0073285	0.18341	0.018941	0.017244	0.2586	at	lat.(deg)=	24.021	lon.(deg)=	52.312	alt.(m)=	0
	Max.(mSv/y)	0.10149	0.026127	0.23109	0.042867	0.039951	0.44153	at	lat.(deg)=	25.938	lon.(deg)=	56.188	alt.(m)=	1377.6
	E_low(mSv/y)	Neutron	Proton	Muon	Electron	Photon	Total
	0.001	0	0	0	0	0	0
	0.001122	0	0	0	0	0	0
	0.0012589	0	0	0	0	0	0
	0.0014125	0	0	0	0	0	0
	0.0015849	0	0	0	0	0	0
	0.0017783	0	0	0	0	0	0
	0.0019953	0	0	0	0	0	0
	0.0022387	0	0	0	0	0	0
	0.0025119	0	0	0	0	0	0
	0.0028184	0	0	0	0	0	0
	0.0031623	0	0	0	0	0	0
	0.0035481	0	0	0	0	0	0
	0.0039811	0	0	0	0	0	0
	0.0044668	0	0	0	0	0	0
	0.0050119	0	0	0	0	0	0
	0.0056234	0	0	0	0	0	0
	0.0063096	0	0	0	0	0	0
	0.0070795	0	3.5198	0	0	0	0
	0.0079433	0	4.2118	0	0	0	0
	0.0089125	0	0.52385	0	0	0	0
	0.01	0	0.15956	0	0	0	0
	0.01122	0	0.1441	0	0	0	0
	0.012589	0	0.075036	0	0	0	0
	0.014125	0	0.024172	0	0	0	0
	0.015849	0	0.013537	0	0	1.3117	0
	0.017783	0	0	0	2.1682	5.3911	0
	0.019953	0	0.0082014	0	5.0526	1.3979	0
	0.022387	0	0.00086609	0	1.0198	0.37324	0
	0.025119	0	0.00014415	0	0.30116	0.1634	0
	0.028184	0	0	0	0.11118	0.031293	0
	0.031623	5.7201	0	0	0.018941	0.0095513	0
	0.035481	2.2428	0	0	0.0082014	0.0028014	0
	0.039811	0.37817	0	0	0.0010102	0.00014415	0
	0.044668	0.15948	0	0	0	0	0
	0.050119	0.11078	0	0	0	0	0
	0.056234	0.041596	0	0	0	0	0
	0.063096	0.015655	0	0	0	0	0
	0.070795	0.0032852	0	0	0	0	0
	0.079433	0.0082014	0	0	0	0	0
	0.089125	0.00086609	0	0	0	0	0
	0.1	0.00014415	0	0	0	0	0
	0.1122	0	0	0	0	0	0
	0.12589	0	0	0	0	0	0
	0.14125	0	0	0	0	0	0
	0.15849	0	0	0	0	0	0
	0.17783	0	0	8.5523	0	0	0
	0.19953	0	0	0.12774	0	0	0
	0.22387	0	0	0.0010102	0	0	0
	0.25119	0	0	0	0	0	7.8629
	0.28184	0	0	0	0	0	0.67252
	0.31623	0	0	0	0	0	0.12293
	0.35481	0	0	0	0	0	0.019804
	0.39811	0	0	0	0	0	0.0029455
	0.44668	0	0	0	0	0	0
	0.50119	0	0	0	0	0	0
	0.56234	0	0	0	0	0	0
	0.63096	0	0	0	0	0	0
	0.70795	0	0	0	0	0	0
	0.79433	0	0	0	0	0	0
	0.89125	0	0	0	0	0	0
	1	0	0	0	0	0	0
	1.122	0	0	0	0	0	0
	1.2589	0	0	0	0	0	0
	1.4125	0	0	0	0	0	0
	1.5849	0	0	0	0	0	0
	1.7783	0	0	0	0	0	0
	1.9953	0	0	0	0	0	0
	2.2387	0	0	0	0	0	0
	2.5119	0	0	0	0	0	0
	2.8184	0	0	0	0	0	0
	3.1623	0	0	0	0	0	0
	3.5481	0	0	0	0	0	0
	3.9811	0	0	0	0	0	0
	4.4668	0	0	0	0	0	0
	5.0119	0	0	0	0	0	0
	5.6234	0	0	0	0	0	0
	6.3096	0	0	0	0	0	0
	7.0795	0	0	0	0	0	0
	7.9433	0	0	0	0	0	0
	8.9125	0	0	0	0	0	0
ARG
	Mean(mSv/y)	0.062451	0.014548	0.20412	0.027599	0.025404	0.33412
	Sigma(mSv/y)	0.078684	0.025114	0.029744	0.020915	0.023189	0.17671
	Min.(mSv/y)	0.040414	0.0087035	0.19309	0.021079	0.018868	0.28216	at	lat.(deg)=-28.896	lon.(deg)=	-59.438	alt.(m)=	17.9
	Max.(mSv/y)	1.9961	0.75033	0.64774	0.69234	0.74509	4.8316	at	lat.(deg)=-27.104	lon.(deg)=	-68.562	alt.(m)=	6275.3
	E_low(mSv/y)	Neutron	Proton	Muon	Electron	Photon	Total
	0.001	0	0	0	0	0	0
	0.001122	0	0	0	0	0	0
	0.0012589	0	0	0	0	0	0
	0.0014125	0	0	0	0	0	0
	0.0015849	0	0	0	0	0	0
	0.0017783	0	0	0	0	0	0
	0.0019953	0	0	0	0	0	0
	0.0022387	0	0	0	0	0	0
	0.0025119	0	0	0	0	0	0
	0.0028184	0	0	0	0	0	0
	0.0031623	0	0	0	0	0	0
	0.0035481	0	0	0	0	0	0
	0.0039811	0	0	0	0	0	0
	0.0044668	0	0	0	0	0	0
	0.0050119	0	0	0	0	0	0
	0.0056234	0	0	0	0	0	0
	0.0063096	0	0	0	0	0	0
	0.0070795	0	0	0	0	0	0
	0.0079433	0	0.52082	0	0	0	0
	0.0089125	0	5.1895	0	0	0	0
	0.01	0	0.59369	0	0	0	0
	0.01122	0	0.54759	0	0	0	0
	0.012589	0	0.45284	0	0	0	0
	0.014125	0	0.24985	0	0	0	0
	0.015849	0	0.27248	0	0	0	0
	0.017783	0	0.15981	0	0	4.8295	0
	0.019953	0	0.11124	0	4.9112	1.1811	0
	0.022387	0	0.081032	0	1.1339	0.56811	0
	0.025119	0	0.093712	0	0.65526	0.83287	0
	0.028184	0	0.05318	0	0.78141	0.4363	0
	0.031623	0	0.06864	0	0.42355	0.24305	0
	0.035481	0	0.037744	0	0.21492	0.15512	0
	0.039811	4.9844	0.032178	0	0.15938	0.10054	0
	0.044668	1.0867	0.021239	0	0.11521	0.079668	0
	0.050119	0.61949	0.017252	0	0.062276	0.04369	0
	0.056234	0.57476	0.014849	0	0.037182	0.028	0
	0.063096	0.32961	0.012696	0	0.024858	0.021076	0
	0.070795	0.25005	0.013815	0	0.021014	0.01852	0
	0.079433	0.17696	0.011587	0	0.016817	0.014564	0
	0.089125	0.12383	0.0090629	0	0.012548	0.012814	0
	0.1	0.10526	0.0097715	0	0.0098871	0.010571	0
	0.1122	0.060904	0.0073477	0	0.0090552	0.0070441	0
	0.12589	0.077695	0.0070712	0	0.011185	0.0083408	0
	0.14125	0.042125	0.0099881	0	0.014324	0.012028	0
	0.15849	0.034158	0.014294	0	0.014442	0.013454	0
	0.17783	0.022856	0.013079	6.2006	0.015496	0.014306	0
	0.19953	0.019171	0.016584	1.7497	0.011203	0.015395	0
	0.22387	0.015062	0.010582	0.42098	0.0094774	0.010031	0
	0.25119	0.015425	0.0095099	0.12711	0.0072726	0.009315	0
	0.28184	0.013905	0.0073627	0.049737	0.0055764	0.0076206	6.3536
	0.31623	0.011797	0.0059352	0.03233	0.0020896	0.0047453	1.0826
	0.35481	0.010951	0.0029366	0.026423	0.00095672	0.0019027	0.51657
	0.39811	0.0090846	0.00099695	0.045504	0.00028171	0.00090281	0.23019
	0.44668	0.010471	0.00050185	0.023741	0.00014581	0.00024885	0.15114
	0.50119	0.015163	0.00019314	0.0046635	7.3246e-05	0.00010757	0.097862
	0.56234	0.01426	5.7869e-05	0.00029635	0.0001143	0.00013542	0.049619
	0.63096	0.017334	0.00011385	1.2082e-05	1.2082e-05	2.5012e-05	0.027444
	0.70795	0.01232	1.2082e-05	0	0	1.2082e-05	0.021921
	0.79433	0.010619	0	0	0	0	0.020124
	0.89125	0.0082887	0	0	0	0	0.014995
	1	0.0057566	0	0	0	0	0.012709
	1.122	0.0015653	0	0	0	0	0.010287
	1.2589	0.00081565	0	0	0	0	0.014186
	1.4125	0.00020645	0	0	0	0	0.019193
	1.5849	6.1222e-05	0	0	0	0	0.019443
	1.7783	0.00011239	0	0	0	0	0.013439
	1.9953	4.5472e-06	0	0	0	0	0.011242
	2.2387	0	0	0	0	0	0.008807
	2.5119	0	0	0	0	0	0.0038171
	2.8184	0	0	0	0	0	0.0011706
	3.1623	0	0	0	0	0	0.00046533
	3.5481	0	0	0	0	0	0.00011882
	3.9811	0	0	0	0	0	0.00011863
	4.4668	0	0	0	0	0	1.4471e-05
	5.0119	0	0	0	0	0	0
	5.6234	0	0	0	0	0	0
	6.3096	0	0	0	0	0	0
	7.0795	0	0	0	0	0	0
	7.9433	0	0	0	0	0	0
	8.9125	0	0	0	0	0	0
ARM
	Mean(mSv/y)	0.19825	0.045701	0.26255	0.055626	0.053645	0.61578
	Sigma(mSv/y)	0.10137	0.026396	0.032999	0.018025	0.020486	0.19905
	Min.(mSv/y)	0.071403	0.013901	0.20759	0.02968	0.026803	0.34937	at	lat.(deg)=	41.312	lon.(deg)=	44.812	alt.(m)=	369.7
	Max.(mSv/y)	0.71062	0.19223	0.40485	0.15351	0.16817	1.6294	at	lat.(deg)=	40.521	lon.(deg)=	44.188	alt.(m)=	3481.2
	E_low(mSv/y)	Neutron	Proton	Muon	Electron	Photon	Total
	0.001	0	0	0	0	0	0
	0.001122	0	0	0	0	0	0
	0.0012589	0	0	0	0	0	0
	0.0014125	0	0	0	0	0	0
	0.0015849	0	0	0	0	0	0
	0.0017783	0	0	0	0	0	0
	0.0019953	0	0	0	0	0	0
	0.0022387	0	0	0	0	0	0
	0.0025119	0	0	0	0	0	0
	0.0028184	0	0	0	0	0	0
	0.0031623	0	0	0	0	0	0
	0.0035481	0	0	0	0	0	0
	0.0039811	0	0	0	0	0	0
	0.0044668	0	0	0	0	0	0
	0.0050119	0	0	0	0	0	0
	0.0056234	0	0	0	0	0	0
	0.0063096	0	0	0	0	0	0
	0.0070795	0	0	0	0	0	0
	0.0079433	0	0	0	0	0	0
	0.0089125	0	0	0	0	0	0
	0.01	0	0	0	0	0	0
	0.01122	0	0	0	0	0	0
	0.012589	0	0.00015638	0	0	0	0
	0.014125	0	0.0019782	0	0	0	0
	0.015849	0	0.015642	0	0	0	0
	0.017783	0	0.039345	0	0	0	0
	0.019953	0	0.52557	0	0	0	0
	0.022387	0	1.1101	0	0	0	0
	0.025119	0	0.99099	0	0	0.00017719	0
	0.028184	0	1.2533	0	0.0021346	0.028382	0
	0.031623	0	0.66582	0	0.051244	0.61251	0
	0.035481	0	0.30144	0	1.0862	2.0245	0
	0.039811	0	0.46865	0	2.222	1.7383	0
	0.044668	0	0.43029	0	1.3124	0.59619	0
	0.050119	0	0.42198	0	0.74996	0.69707	0
	0.056234	0	0.50528	0	0.73559	0.61802	0
	0.063096	0	0.60648	0	0.89816	0.80757	0
	0.070795	0.0034341	0.42496	0	0.74913	0.61814	0
	0.079433	0.02051	0.26442	0	0.4224	0.35881	0
	0.089125	0.097457	0.22403	0	0.17162	0.22907	0
	0.1	1.2192	0.14833	0	0.14571	0.17436	0
	0.1122	1.2782	0.1201	0	0.10889	0.087525	0
	0.12589	1.2995	0.098415	0	0.023447	0.072465	0
	0.14125	0.66972	0.047074	0	0.0022589	0.015684	0
	0.15849	0.32955	0.014513	0	0	0.0022589	0
	0.17783	0.49289	0.0022589	0	0	0	0
	0.19953	0.5052	0	0.062651	0	0	0
	0.22387	0.46305	0	4.4825	0	0	0
	0.25119	0.55259	0	1.7946	0	0	0
	0.28184	0.5719	0	1.6562	0	0	0
	0.31623	0.43114	0	0.5362	0	0	0.00015638
	0.35481	0.31205	0	0.14666	0	0	0.037451
	0.39811	0.15262	0	0.0022589	0	0	1.3913
	0.44668	0.13399	0	0	0	0	2.3008
	0.50119	0.11603	0	0	0	0	1.0185
	0.56234	0.026008	0	0	0	0	0.78889
	0.63096	0.0038482	0	0	0	0	0.70747
	0.70795	0.0022589	0	0	0	0	0.87231
	0.79433	0	0	0	0	0	0.70065
	0.89125	0	0	0	0	0	0.41613
	1	0	0	0	0	0	0.19219
	1.122	0	0	0	0	0	0.14849
	1.2589	0	0	0	0	0	0.094586
	1.4125	0	0	0	0	0	0.0098943
	1.5849	0	0	0	0	0	0.0022589
	1.7783	0	0	0	0	0	0
	1.9953	0	0	0	0	0	0
	2.2387	0	0	0	0	0	0
	2.5119	0	0	0	0	0	0
	2.8184	0	0	0	0	0	0
	3.1623	0	0	0	0	0	0
	3.5481	0	0	0	0	0	0
	3.9811	0	0	0	0	0	0
	4.4668	0	0	0	0	0	0
	5.0119	0	0	0	0	0	0
	5.6234	0	0	0	0	0	0
	6.3096	0	0	0	0	0	0
	7.0795	0	0	0	0	0	0
	7.9433	0	0	0	0	0	0
	8.9125	0	0	0	0	0	0
ASM
	Mean(mSv/y)	0.03644	0.0083286	0.18735	0.021269	0.019354	0.27274
	Sigma(mSv/y)	0.0027217	0.00063929	0.0020028	0.0016251	0.0014867	0.0084045
	Min.(mSv/y)	0.032179	0.0074106	0.18426	0.01903	0.01732	0.2602	at	lat.(deg)=-11.062	lon.(deg)=-171.021	alt.(m)=	0
	Max.(mSv/y)	0.047866	0.011167	0.19705	0.026738	0.024406	0.30723	at	lat.(deg)=-14.229	lon.(deg)=-169.479	alt.(m)=	426.3
	E_low(mSv/y)	Neutron	Proton	Muon	Electron	Photon	Total
	0.001	0	0	0	0	0	0
	0.001122	0	0	0	0	0	0
	0.0012589	0	0	0	0	0	0
	0.0014125	0	0	0	0	0	0
	0.0015849	0	0	0	0	0	0
	0.0017783	0	0	0	0	0	0
	0.0019953	0	0	0	0	0	0
	0.0022387	0	0	0	0	0	0
	0.0025119	0	0	0	0	0	0
	0.0028184	0	0	0	0	0	0
	0.0031623	0	0	0	0	0	0
	0.0035481	0	0	0	0	0	0
	0.0039811	0	0	0	0	0	0
	0.0044668	0	0	0	0	0	0
	0.0050119	0	0	0	0	0	0
	0.0056234	0	0	0	0	0	0
	0.0063096	0	0	0	0	0	0
	0.0070795	0	2.7164	0	0	0	0
	0.0079433	0	3.393	0	0	0	0
	0.0089125	0	2.4487	0	0	0	0
	0.01	0	0.12292	0	0	0	0
	0.01122	0	0	0	0	0	0
	0.012589	0	0	0	0	0	0
	0.014125	0	0	0	0	0	0
	0.015849	0	0	0	0	1.9123	0
	0.017783	0	0	0	2.6996	4.0122	0
	0.019953	0	0	0	3.4098	2.6044	0
	0.022387	0	0	0	2.4487	0.15213	0
	0.025119	0	0	0	0.12292	0	0
	0.028184	0	0	0	0	0	0
	0.031623	2.7164	0	0	0	0	0
	0.035481	4.6042	0	0	0	0	0
	0.039811	1.3052	0	0	0	0	0
	0.044668	0.055222	0	0	0	0	0
	0.050119	0	0	0	0	0	0
	0.056234	0	0	0	0	0	0
	0.063096	0	0	0	0	0	0
	0.070795	0	0	0	0	0	0
	0.079433	0	0	0	0	0	0
	0.089125	0	0	0	0	0	0
	0.1	0	0	0	0	0	0
	0.1122	0	0	0	0	0	0
	0.12589	0	0	0	0	0	0
	0.14125	0	0	0	0	0	0
	0.15849	0	0	0	0	0	0
	0.17783	0	0	8.6811	0	0	0
	0.19953	0	0	0	0	0	0
	0.22387	0	0	0	0	0	0
	0.25119	0	0	0	0	0	7.3106
	0.28184	0	0	0	0	0	1.3705
	0.31623	0	0	0	0	0	0
	0.35481	0	0	0	0	0	0
	0.39811	0	0	0	0	0	0
	0.44668	0	0	0	0	0	0
	0.50119	0	0	0	0	0	0
	0.56234	0	0	0	0	0	0
	0.63096	0	0	0	0	0	0
	0.70795	0	0	0	0	0	0
	0.79433	0	0	0	0	0	0
	0.89125	0	0	0	0	0	0
	1	0	0	0	0	0	0
	1.122	0	0	0	0	0	0
	1.2589	0	0	0	0	0	0
	1.4125	0	0	0	0	0	0
	1.5849	0	0	0	0	0	0
	1.7783	0	0	0	0	0	0
	1.9953	0	0	0	0	0	0
	2.2387	0	0	0	0	0	0
	2.5119	0	0	0	0	0	0
	2.8184	0	0	0	0	0	0
	3.1623	0	0	0	0	0	0
	3.5481	0	0	0	0	0	0
	3.9811	0	0	0	0	0	0
	4.4668	0	0	0	0	0	0
	5.0119	0	0	0	0	0	0
	5.6234	0	0	0	0	0	0
	6.3096	0	0	0	0	0	0
	7.0795	0	0	0	0	0	0
	7.9433	0	0	0	0	0	0
	8.9125	0	0	0	0	0	0
ATG
	Mean(mSv/y)	0.037313	0.0081917	0.19122	0.020198	0.018184	0.27511
	Sigma(mSv/y)	4.7233e-05	7.3615e-06	4.3893e-05	1.1677e-05	7.9866e-06	0.00011809
	Min.(mSv/y)	0.037205	0.0081729	0.19115	0.020161	0.018155	0.27484	at	lat.(deg)=	16.979	lon.(deg)=	-61.729	alt.(m)=	0
	Max.(mSv/y)	0.037647	0.0082439	0.19153	0.02028	0.01824	0.27594	at	lat.(deg)=	17.729	lon.(deg)=	-61.854	alt.(m)=	1
	E_low(mSv/y)	Neutron	Proton	Muon	Electron	Photon	Total
	0.001	0	0	0	0	0	0
	0.001122	0	0	0	0	0	0
	0.0012589	0	0	0	0	0	0
	0.0014125	0	0	0	0	0	0
	0.0015849	0	0	0	0	0	0
	0.0017783	0	0	0	0	0	0
	0.0019953	0	0	0	0	0	0
	0.0022387	0	0	0	0	0	0
	0.0025119	0	0	0	0	0	0
	0.0028184	0	0	0	0	0	0
	0.0031623	0	0	0	0	0	0
	0.0035481	0	0	0	0	0	0
	0.0039811	0	0	0	0	0	0
	0.0044668	0	0	0	0	0	0
	0.0050119	0	0	0	0	0	0
	0.0056234	0	0	0	0	0	0
	0.0063096	0	0	0	0	0	0
	0.0070795	0	0	0	0	0	0
	0.0079433	0	8.6811	0	0	0	0
	0.0089125	0	0	0	0	0	0
	0.01	0	0	0	0	0	0
	0.01122	0	0	0	0	0	0
	0.012589	0	0	0	0	0	0
	0.014125	0	0	0	0	0	0
	0.015849	0	0	0	0	0	0
	0.017783	0	0	0	0	8.6811	0
	0.019953	0	0	0	8.6811	0	0
	0.022387	0	0	0	0	0	0
	0.025119	0	0	0	0	0	0
	0.028184	0	0	0	0	0	0
	0.031623	0	0	0	0	0	0
	0.035481	8.6811	0	0	0	0	0
	0.039811	0	0	0	0	0	0
	0.044668	0	0	0	0	0	0
	0.050119	0	0	0	0	0	0
	0.056234	0	0	0	0	0	0
	0.063096	0	0	0	0	0	0
	0.070795	0	0	0	0	0	0
	0.079433	0	0	0	0	0	0
	0.089125	0	0	0	0	0	0
	0.1	0	0	0	0	0	0
	0.1122	0	0	0	0	0	0
	0.12589	0	0	0	0	0	0
	0.14125	0	0	0	0	0	0
	0.15849	0	0	0	0	0	0
	0.17783	0	0	8.6811	0	0	0
	0.19953	0	0	0	0	0	0
	0.22387	0	0	0	0	0	0
	0.25119	0	0	0	0	0	8.6811
	0.28184	0	0	0	0	0	0
	0.31623	0	0	0	0	0	0
	0.35481	0	0	0	0	0	0
	0.39811	0	0	0	0	0	0
	0.44668	0	0	0	0	0	0
	0.50119	0	0	0	0	0	0
	0.56234	0	0	0	0	0	0
	0.63096	0	0	0	0	0	0
	0.70795	0	0	0	0	0	0
	0.79433	0	0	0	0	0	0
	0.89125	0	0	0	0	0	0
	1	0	0	0	0	0	0
	1.122	0	0	0	0	0	0
	1.2589	0	0	0	0	0	0
	1.4125	0	0	0	0	0	0
	1.5849	0	0	0	0	0	0
	1.7783	0	0	0	0	0	0
	1.9953	0	0	0	0	0	0
	2.2387	0	0	0	0	0	0
	2.5119	0	0	0	0	0	0
	2.8184	0	0	0	0	0	0
	3.1623	0	0	0	0	0	0
	3.5481	0	0	0	0	0	0
	3.9811	0	0	0	0	0	0
	4.4668	0	0	0	0	0	0
	5.0119	0	0	0	0	0	0
	5.6234	0	0	0	0	0	0
	6.3096	0	0	0	0	0	0
	7.0795	0	0	0	0	0	0
	7.9433	0	0	0	0	0	0
	8.9125	0	0	0	0	0	0
AUS
	Mean(mSv/y)	0.066393	0.012891	0.20035	0.025064	0.023032	0.32773
	Sigma(mSv/y)	0.015877	0.003287	0.0068045	0.0036966	0.0035748	0.032613
	Min.(mSv/y)	0.03126	0.0072588	0.18262	0.01888	0.017193	0.25721	at	lat.(deg)=-10.438	lon.(deg)=	105.729	alt.(m)=	1
	Max.(mSv/y)	0.31375	0.073981	0.28316	0.065675	0.06561	0.80218	at	lat.(deg)=-36.396	lon.(deg)=	148.312	alt.(m)=	1864.2
	E_low(mSv/y)	Neutron	Proton	Muon	Electron	Photon	Total
	0.001	0	0	0	0	0	0
	0.001122	0	0	0	0	0	0
	0.0012589	0	0	0	0	0	0
	0.0014125	0	0	0	0	0	0
	0.0015849	0	0	0	0	0	0
	0.0017783	0	0	0	0	0	0
	0.0019953	0	0	0	0	0	0
	0.0022387	0	0	0	0	0	0
	0.0025119	0	0	0	0	0	0
	0.0028184	0	0	0	0	0	0
	0.0031623	0	0	0	0	0	0
	0.0035481	0	0	0	0	0	0
	0.0039811	0	0	0	0	0	0
	0.0044668	0	0	0	0	0	0
	0.0050119	0	0	0	0	0	0
	0.0056234	0	0	0	0	0	0
	0.0063096	0	0	0	0	0	0
	0.0070795	0	0.069381	0	0	0	0
	0.0079433	0	0.21232	0	0	0	0
	0.0089125	0	0.87414	0	0	0	0
	0.01	0	0.61581	0	0	0	0
	0.01122	0	3.1582	0	0	0	0
	0.012589	0	2.0765	0	0	0	0
	0.014125	0	0.81151	0	0	0	0
	0.015849	0	0.32023	0	0	0.057275	0
	0.017783	0	0.1136	0	0.069307	0.76239	0
	0.019953	0	0.26846	0	1.4242	3.8794	0
	0.022387	0	0.063204	0	4.0498	2.4299	0
	0.025119	0	0.048792	0	1.7855	0.82081	0
	0.028184	0.0001498	0.02964	0	0.71422	0.35079	0
	0.031623	0.071621	0.0065587	0	0.48781	0.27763	0
	0.035481	0.13737	0.0072563	0	0.085013	0.078855	0
	0.039811	0.1908	0.0031489	0	0.053411	0.018184	0
	0.044668	0.57059	0.0014452	0	0.0097048	0.0047013	0
	0.050119	0.60456	0.00060299	0	0.0018639	0.00094226	0
	0.056234	2.2108	0.00016244	0	0.00021516	0.00012819	0
	0.063096	2.5924	2.5429e-05	0	1.7259e-05	1.7259e-05	0
	0.070795	1.3488	1.7259e-05	0	0	0	0
	0.079433	0.39308	0	0	0	0	0
	0.089125	0.14238	0	0	0	0	0
	0.1	0.26911	0	0	0	0	0
	0.1122	0.059165	0	0	0	0	0
	0.12589	0.056098	0	0	0	0	0
	0.14125	0.019653	0	0	0	0	0
	0.15849	0.0084072	0	0	0	0	0
	0.17783	0.0038603	0	5.6895	0	0	0
	0.19953	0.00156	0	2.8613	0	0	0
	0.22387	0.00055448	0	0.12776	0	0	0
	0.25119	0.00012819	0	0.0025337	0	0	0.24278
	0.28184	1.7259e-05	0	1.7259e-05	0	0	3.1632
	0.31623	0	0	0	0	0	4.2057
	0.35481	0	0	0	0	0	0.63163
	0.39811	0	0	0	0	0	0.33443
	0.44668	0	0	0	0	0	0.084522
	0.50119	0	0	0	0	0	0.013982
	0.56234	0	0	0	0	0	0.0039667
	0.63096	0	0	0	0	0	0.00079817
	0.70795	0	0	0	0	0	7.7371e-05
	0.79433	0	0	0	0	0	1.7259e-05
	0.89125	0	0	0	0	0	0
	1	0	0	0	0	0	0
	1.122	0	0	0	0	0	0
	1.2589	0	0	0	0	0	0
	1.4125	0	0	0	0	0	0
	1.5849	0	0	0	0	0	0
	1.7783	0	0	0	0	0	0
	1.9953	0	0	0	0	0	0
	2.2387	0	0	0	0	0	0
	2.5119	0	0	0	0	0	0
	2.8184	0	0	0	0	0	0
	3.1623	0	0	0	0	0	0
	3.5481	0	0	0	0	0	0
	3.9811	0	0	0	0	0	0
	4.4668	0	0	0	0	0	0
	5.0119	0	0	0	0	0	0
	5.6234	0	0	0	0	0	0
	6.3096	0	0	0	0	0	0
	7.0795	0	0	0	0	0	0
	7.9433	0	0	0	0	0	0
	8.9125	0	0	0	0	0	0
AUT
	Mean(mSv/y)	0.11993	0.025061	0.22116	0.035899	0.033785	0.43584
	Sigma(mSv/y)	0.075151	0.018605	0.025363	0.012304	0.012946	0.14403
	Min.(mSv/y)	0.066081	0.012566	0.19816	0.024312	0.022368	0.32349	at	lat.(deg)=	47.896	lon.(deg)=	16.771	alt.(m)=	88
	Max.(mSv/y)	0.80307	0.21574	0.38436	0.14059	0.15487	1.6986	at	lat.(deg)=	46.896	lon.(deg)=	10.854	alt.(m)=	3263.1
	E_low(mSv/y)	Neutron	Proton	Muon	Electron	Photon	Total
	0.001	0	0	0	0	0	0
	0.001122	0	0	0	0	0	0
	0.0012589	0	0	0	0	0	0
	0.0014125	0	0	0	0	0	0
	0.0015849	0	0	0	0	0	0
	0.0017783	0	0	0	0	0	0
	0.0019953	0	0	0	0	0	0
	0.0022387	0	0	0	0	0	0
	0.0025119	0	0	0	0	0	0
	0.0028184	0	0	0	0	0	0
	0.0031623	0	0	0	0	0	0
	0.0035481	0	0	0	0	0	0
	0.0039811	0	0	0	0	0	0
	0.0044668	0	0	0	0	0	0
	0.0050119	0	0	0	0	0	0
	0.0056234	0	0	0	0	0	0
	0.0063096	0	0	0	0	0	0
	0.0070795	0	0	0	0	0	0
	0.0079433	0	0	0	0	0	0
	0.0089125	0	0	0	0	0	0
	0.01	0	0	0	0	0	0
	0.01122	0	0.00081121	0	0	0	0
	0.012589	0	1.671	0	0	0	0
	0.014125	0	1.4455	0	0	0	0
	0.015849	0	1.2965	0	0	0	0
	0.017783	0	0.82171	0	0	0	0
	0.019953	0	0.6572	0	0	0.00026403	0
	0.022387	0	0.46287	0	0.040423	1.6987	0
	0.025119	0	0.36934	0	2.0224	2.0914	0
	0.028184	0	0.27769	0	2.4145	1.7435	0
	0.031623	0	0.25679	0	1.509	0.85261	0
	0.035481	0	0.2847	0	0.69239	0.59357	0
	0.039811	0	0.20717	0	0.49667	0.49448	0
	0.044668	0	0.17379	0	0.51035	0.35544	0
	0.050119	0	0.14884	0	0.32502	0.24611	0
	0.056234	0	0.13483	0	0.23242	0.21647	0
	0.063096	0.82067	0.15555	0	0.22414	0.1653	0
	0.070795	1.6962	0.09182	0	0.10075	0.097957	0
	0.079433	1.6364	0.07195	0	0.057195	0.054257	0
	0.089125	1.1154	0.047154	0	0.032364	0.038217	0
	0.1	0.6929	0.040735	0	0.02022	0.02133	0
	0.1122	0.47642	0.030789	0	0.0031825	0.0095183	0
	0.12589	0.37522	0.013217	0	0.00011873	0.0018768	0
	0.14125	0.33415	0.016333	0	0	0.00010938	0
	0.15849	0.32503	0.0045386	0	0	0	0
	0.17783	0.24792	0.00019765	0.042021	0	0	0
	0.19953	0.19975	7.0179e-05	6.1424	0	0	0
	0.22387	0.16559	0	1.4471	0	0	0
	0.25119	0.14092	0	0.69525	0	0	0
	0.28184	0.16987	0	0.276	0	0	0
	0.31623	0.089192	0	0.07397	0	0	2.3963
	0.35481	0.07224	0	0.0042973	0	0	2.7993
	0.39811	0.049428	0	0	0	0	1.1556
	0.44668	0.034673	0	0	0	0	0.65561
	0.50119	0.018425	0	0	0	0	0.52073
	0.56234	0.017299	0	0	0	0	0.35255
	0.63096	0.0030334	0	0	0	0	0.2493
	0.70795	0.00019765	0	0	0	0	0.23668
	0.79433	7.0179e-05	0	0	0	0	0.13275
	0.89125	0	0	0	0	0	0.078989
	1	0	0	0	0	0	0.05814
	1.122	0	0	0	0	0	0.026841
	1.2589	0	0	0	0	0	0.015469
	1.4125	0	0	0	0	0	0.002768
	1.5849	0	0	0	0	0	0.00010938
	1.7783	0	0	0	0	0	0
	1.9953	0	0	0	0	0	0
	2.2387	0	0	0	0	0	0
	2.5119	0	0	0	0	0	0
	2.8184	0	0	0	0	0	0
	3.1623	0	0	0	0	0	0
	3.5481	0	0	0	0	0	0
	3.9811	0	0	0	0	0	0
	4.4668	0	0	0	0	0	0
	5.0119	0	0	0	0	0	0
	5.6234	0	0	0	0	0	0
	6.3096	0	0	0	0	0	0
	7.0795	0	0	0	0	0	0
	7.9433	0	0	0	0	0	0
	8.9125	0	0	0	0	0	0
AZE
	Mean(mSv/y)	0.07975	0.016943	0.21028	0.029806	0.027402	0.36418
	Sigma(mSv/y)	0.070835	0.017852	0.027963	0.014572	0.015369	0.14599
	Min.(mSv/y)	0.0425	0.0088475	0.1947	0.020746	0.018501	0.2853	at	lat.(deg)=	38.438	lon.(deg)=	48.896	alt.(m)=	-27.4
	Max.(mSv/y)	0.82792	0.22449	0.42566	0.17374	0.19165	1.8435	at	lat.(deg)=	41.271	lon.(deg)=	47.979	alt.(m)=	3660.8
	E_low(mSv/y)	Neutron	Proton	Muon	Electron	Photon	Total
	0.001	0	0	0	0	0	0
	0.001122	0	0	0	0	0	0
	0.0012589	0	0	0	0	0	0
	0.0014125	0	0	0	0	0	0
	0.0015849	0	0	0	0	0	0
	0.0017783	0	0	0	0	0	0
	0.0019953	0	0	0	0	0	0
	0.0022387	0	0	0	0	0	0
	0.0025119	0	0	0	0	0	0
	0.0028184	0	0	0	0	0	0
	0.0031623	0	0	0	0	0	0
	0.0035481	0	0	0	0	0	0
	0.0039811	0	0	0	0	0	0
	0.0044668	0	0	0	0	0	0
	0.0050119	0	0	0	0	0	0
	0.0056234	0	0	0	0	0	0
	0.0063096	0	0	0	0	0	0
	0.0070795	0	0	0	0	0	0
	0.0079433	0	0.00072499	0	0	0	0
	0.0089125	0	3.7835	0	0	0	0
	0.01	0	1.336	0	0	0	0
	0.01122	0	0.57549	0	0	0	0
	0.012589	0	0.5306	0	0	0	0
	0.014125	0	0.42569	0	0	0	0
	0.015849	0	0.25179	0	0	0	0
	0.017783	0	0.18593	0	0	3.2431	0
	0.019953	0	0.35496	0	3.3789	1.6929	0
	0.022387	0	0.14788	0	1.6079	0.69647	0
	0.025119	0	0.12993	0	0.69744	0.8902	0
	0.028184	0	0.11888	0	0.89798	0.44851	0
	0.031623	0	0.1044	0	0.47173	0.47984	0
	0.035481	0	0.10189	0	0.44909	0.25743	0
	0.039811	0.19395	0.10986	0	0.26067	0.2001	0
	0.044668	3.0765	0.11814	0	0.209	0.15403	0
	0.050119	1.7691	0.090225	0	0.20179	0.18759	0
	0.056234	0.58993	0.055992	0	0.18298	0.12219	0
	0.063096	0.61346	0.054544	0	0.093011	0.090579	0
	0.070795	0.46465	0.032603	0	0.068678	0.046711	0
	0.079433	0.26389	0.044771	0	0.052914	0.050255	0
	0.089125	0.31005	0.024651	0	0.038629	0.036557	0
	0.1	0.24558	0.027742	0	0.035562	0.0325	0
	0.1122	0.15935	0.027513	0	0.018758	0.02597	0
	0.12589	0.14693	0.024844	0	0.008621	0.014514	0
	0.14125	0.11052	0.01032	0	0.0055511	0.0059993	0
	0.15849	0.11263	0.0047366	0	0.0018966	0.0046198	0
	0.17783	0.12436	0.004709	5.105	0	0.0010235	0
	0.19953	0.11903	0.0019074	1.9919	0	0	0
	0.22387	0.082278	0.00083129	0.82771	0	0	0
	0.25119	0.061068	0	0.44898	0	0	0
	0.28184	0.055214	0	0.17607	0	0	5.1048
	0.31623	0.035257	0	0.093659	0	0	1.2685
	0.35481	0.040705	0	0.032535	0	0	0.63245
	0.39811	0.029611	0	0.0052402	0	0	0.52417
	0.44668	0.03237	0	0	0	0	0.28411
	0.50119	0.024922	0	0	0	0	0.20507
	0.56234	0.0098938	0	0	0	0	0.19519
	0.63096	0.0045709	0	0	0	0	0.15644
	0.70795	0.0044089	0	0	0	0	0.089974
	0.79433	0.00083129	0	0	0	0	0.054687
	0.89125	0	0	0	0	0	0.056625
	1	0	0	0	0	0	0.038969
	1.122	0	0	0	0	0	0.04051
	1.2589	0	0	0	0	0	0.017545
	1.4125	0	0	0	0	0	0.006745
	1.5849	0	0	0	0	0	0.0044089
	1.7783	0	0	0	0	0	0.00083129
	1.9953	0	0	0	0	0	0
	2.2387	0	0	0	0	0	0
	2.5119	0	0	0	0	0	0
	2.8184	0	0	0	0	0	0
	3.1623	0	0	0	0	0	0
	3.5481	0	0	0	0	0	0
	3.9811	0	0	0	0	0	0
	4.4668	0	0	0	0	0	0
	5.0119	0	0	0	0	0	0
	5.6234	0	0	0	0	0	0
	6.3096	0	0	0	0	0	0
	7.0795	0	0	0	0	0	0
	7.9433	0	0	0	0	0	0
	8.9125	0	0	0	0	0	0
BDI
	Mean(mSv/y)	0.12198	0.031816	0.24104	0.047532	0.045284	0.48766
	Sigma(mSv/y)	0.030141	0.0085694	0.015093	0.0074657	0.0080384	0.069259
	Min.(mSv/y)	0.054353	0.01305	0.20194	0.028885	0.026498	0.32473	at	lat.(deg)=	-3.312	lon.(deg)=	29.271	alt.(m)=	586.2
	Max.(mSv/y)	0.23761	0.066226	0.29034	0.075039	0.076919	0.74613	at	lat.(deg)=	-2.688	lon.(deg)=	29.354	alt.(m)=	2559
	E_low(mSv/y)	Neutron	Proton	Muon	Electron	Photon	Total
	0.001	0	0	0	0	0	0
	0.001122	0	0	0	0	0	0
	0.0012589	0	0	0	0	0	0
	0.0014125	0	0	0	0	0	0
	0.0015849	0	0	0	0	0	0
	0.0017783	0	0	0	0	0	0
	0.0019953	0	0	0	0	0	0
	0.0022387	0	0	0	0	0	0
	0.0025119	0	0	0	0	0	0
	0.0028184	0	0	0	0	0	0
	0.0031623	0	0	0	0	0	0
	0.0035481	0	0	0	0	0	0
	0.0039811	0	0	0	0	0	0
	0.0044668	0	0	0	0	0	0
	0.0050119	0	0	0	0	0	0
	0.0056234	0	0	0	0	0	0
	0.0063096	0	0	0	0	0	0
	0.0070795	0	0	0	0	0	0
	0.0079433	0	0	0	0	0	0
	0.0089125	0	0	0	0	0	0
	0.01	0	0	0	0	0	0
	0.01122	0	0	0	0	0	0
	0.012589	0	0.019885	0	0	0	0
	0.014125	0	0.34531	0	0	0	0
	0.015849	0	0.35503	0	0	0	0
	0.017783	0	0.13002	0	0	0	0
	0.019953	0	0.24789	0	0	0	0
	0.022387	0	0.40461	0	0	0	0
	0.025119	0	1.0112	0	0	0.019885	0
	0.028184	0	1.9511	0	0.087967	0.6468	0
	0.031623	0	1.6182	0	0.64647	0.34952	0
	0.035481	0	1.4107	0	0.41358	0.67888	0
	0.039811	0	0.55448	0	1.3491	2.4364	0
	0.044668	0	0.36091	0	3.2451	2.4078	0
	0.050119	0.009388	0.16913	0	2.0333	1.4078	0
	0.056234	0.071642	0.1025	0	0.64365	0.485	0
	0.063096	0.54928	0.00012738	0	0.2488	0.2278	0
	0.070795	0.20413	0	0	0.013066	0.021294	0
	0.079433	0.27284	0	0	0	0	0
	0.089125	0.47254	0	0	0	0	0
	0.1	1.3687	0	0	0	0	0
	0.1122	2.2643	0	0	0	0	0
	0.12589	1.4874	0	0	0	0	0
	0.14125	1.0693	0	0	0	0	0
	0.15849	0.48541	0	0	0	0	0
	0.17783	0.2905	0	0	0	0	0
	0.19953	0.13551	0	1.0828	0	0	0
	0.22387	0.00012738	0	5.6099	0	0	0
	0.25119	0	0	1.9463	0	0	0
	0.28184	0	0	0.04206	0	0	0
	0.31623	0	0	0	0	0	0.36519
	0.35481	0	0	0	0	0	0.60577
	0.39811	0	0	0	0	0	0.92635
	0.44668	0	0	0	0	0	3.5036
	0.50119	0	0	0	0	0	2.2897
	0.56234	0	0	0	0	0	0.70818
	0.63096	0	0	0	0	0	0.2693
	0.70795	0	0	0	0	0	0.013066
	0.79433	0	0	0	0	0	0
	0.89125	0	0	0	0	0	0
	1	0	0	0	0	0	0
	1.122	0	0	0	0	0	0
	1.2589	0	0	0	0	0	0
	1.4125	0	0	0	0	0	0
	1.5849	0	0	0	0	0	0
	1.7783	0	0	0	0	0	0
	1.9953	0	0	0	0	0	0
	2.2387	0	0	0	0	0	0
	2.5119	0	0	0	0	0	0
	2.8184	0	0	0	0	0	0
	3.1623	0	0	0	0	0	0
	3.5481	0	0	0	0	0	0
	3.9811	0	0	0	0	0	0
	4.4668	0	0	0	0	0	0
	5.0119	0	0	0	0	0	0
	5.6234	0	0	0	0	0	0
	6.3096	0	0	0	0	0	0
	7.0795	0	0	0	0	0	0
	7.9433	0	0	0	0	0	0
	8.9125	0	0	0	0	0	0
BEL
	Mean(mSv/y)	0.067947	0.013176	0.1993	0.024253	0.022592	0.32727
	Sigma(mSv/y)	0.0063177	0.001345	0.0028134	0.0020251	0.0018959	0.014296
	Min.(mSv/y)	0.063232	0.012229	0.19812	0.02262	0.021066	0.31726	at	lat.(deg)=	51.021	lon.(deg)=	2.562	alt.(m)=	0.5
	Max.(mSv/y)	0.11458	0.023683	0.2208	0.035353	0.033489	0.42791	at	lat.(deg)=	50.521	lon.(deg)=	6.062	alt.(m)=	643.6
	E_low(mSv/y)	Neutron	Proton	Muon	Electron	Photon	Total
	0.001	0	0	0	0	0	0
	0.001122	0	0	0	0	0	0
	0.0012589	0	0	0	0	0	0
	0.0014125	0	0	0	0	0	0
	0.0015849	0	0	0	0	0	0
	0.0017783	0	0	0	0	0	0
	0.0019953	0	0	0	0	0	0
	0.0022387	0	0	0	0	0	0
	0.0025119	0	0	0	0	0	0
	0.0028184	0	0	0	0	0	0
	0.0031623	0	0	0	0	0	0
	0.0035481	0	0	0	0	0	0
	0.0039811	0	0	0	0	0	0
	0.0044668	0	0	0	0	0	0
	0.0050119	0	0	0	0	0	0
	0.0056234	0	0	0	0	0	0
	0.0063096	0	0	0	0	0	0
	0.0070795	0	0	0	0	0	0
	0.0079433	0	0	0	0	0	0
	0.0089125	0	0	0	0	0	0
	0.01	0	0	0	0	0	0
	0.01122	0	3.7071	0	0	0	0
	0.012589	0	3.7937	0	0	0	0
	0.014125	0	0.78703	0	0	0	0
	0.015849	0	0.22943	0	0	0	0
	0.017783	0	0.096766	0	0	0	0
	0.019953	0	0.054042	0	0	5.4986	0
	0.022387	0	0.013007	0	6.7257	2.3853	0
	0.025119	0	0	0	1.4353	0.57917	0
	0.028184	0	0	0	0.39266	0.1925	0
	0.031623	0	0	0	0.12744	0.02556	0
	0.035481	0	0	0	0	0	0
	0.039811	0	0	0	0	0	0
	0.044668	0	0	0	0	0	0
	0.050119	0	0	0	0	0	0
	0.056234	0	0	0	0	0	0
	0.063096	6.9026	0	0	0	0	0
	0.070795	1.3121	0	0	0	0	0
	0.079433	0.30034	0	0	0	0	0
	0.089125	0.11661	0	0	0	0	0
	0.1	0.047133	0	0	0	0	0
	0.1122	0.0023168	0	0	0	0	0
	0.12589	0	0	0	0	0	0
	0.14125	0	0	0	0	0	0
	0.15849	0	0	0	0	0	0
	0.17783	0	0	6.78	0	0	0
	0.19953	0	0	1.9011	0	0	0
	0.22387	0	0	0	0	0	0
	0.25119	0	0	0	0	0	0
	0.28184	0	0	0	0	0	0
	0.31623	0	0	0	0	0	8.2168
	0.35481	0	0	0	0	0	0.41229
	0.39811	0	0	0	0	0	0.052002
	0.44668	0	0	0	0	0	0
	0.50119	0	0	0	0	0	0
	0.56234	0	0	0	0	0	0
	0.63096	0	0	0	0	0	0
	0.70795	0	0	0	0	0	0
	0.79433	0	0	0	0	0	0
	0.89125	0	0	0	0	0	0
	1	0	0	0	0	0	0
	1.122	0	0	0	0	0	0
	1.2589	0	0	0	0	0	0
	1.4125	0	0	0	0	0	0
	1.5849	0	0	0	0	0	0
	1.7783	0	0	0	0	0	0
	1.9953	0	0	0	0	0	0
	2.2387	0	0	0	0	0	0
	2.5119	0	0	0	0	0	0
	2.8184	0	0	0	0	0	0
	3.1623	0	0	0	0	0	0
	3.5481	0	0	0	0	0	0
	3.9811	0	0	0	0	0	0
	4.4668	0	0	0	0	0	0
	5.0119	0	0	0	0	0	0
	5.6234	0	0	0	0	0	0
	6.3096	0	0	0	0	0	0
	7.0795	0	0	0	0	0	0
	7.9433	0	0	0	0	0	0
	8.9125	0	0	0	0	0	0
BEN
	Mean(mSv/y)	0.036589	0.0084872	0.18637	0.021817	0.019875	0.27314
	Sigma(mSv/y)	0.0040823	0.0010198	0.0034941	0.0022863	0.002098	0.012945
	Min.(mSv/y)	0.031947	0.0073725	0.18387	0.018988	0.017284	0.25946	at	lat.(deg)=	6.312	lon.(deg)=	2.271	alt.(m)=	0
	Max.(mSv/y)	0.054161	0.01308	0.20102	0.029029	0.026736	0.32403	at	lat.(deg)=	10.271	lon.(deg)=	1.521	alt.(m)=	621.8
	E_low(mSv/y)	Neutron	Proton	Muon	Electron	Photon	Total
	0.001	0	0	0	0	0	0
	0.001122	0	0	0	0	0	0
	0.0012589	0	0	0	0	0	0
	0.0014125	0	0	0	0	0	0
	0.0015849	0	0	0	0	0	0
	0.0017783	0	0	0	0	0	0
	0.0019953	0	0	0	0	0	0
	0.0022387	0	0	0	0	0	0
	0.0025119	0	0	0	0	0	0
	0.0028184	0	0	0	0	0	0
	0.0031623	0	0	0	0	0	0
	0.0035481	0	0	0	0	0	0
	0.0039811	0	0	0	0	0	0
	0.0044668	0	0	0	0	0	0
	0.0050119	0	0	0	0	0	0
	0.0056234	0	0	0	0	0	0
	0.0063096	0	0	0	0	0	0
	0.0070795	0	4.5068	0	0	0	0
	0.0079433	0	1.6465	0	0	0	0
	0.0089125	0	1.7046	0	0	0	0
	0.01	0	0.77019	0	0	0	0
	0.01122	0	0.039758	0	0	0	0
	0.012589	0	0.013292	0	0	0	0
	0.014125	0	0	0	0	0	0
	0.015849	0	0	0	0	0.0004252	0
	0.017783	0	0	0	2.3682	5.531	0
	0.019953	0	0	0	3.3975	1.2075	0
	0.022387	0	0	0	2.0182	1.9151	0
	0.025119	0	0	0	0.88246	0.027106	0
	0.028184	0	0	0	0.014811	0	0
	0.031623	4.8657	0	0	0	0	0
	0.035481	1.6785	0	0	0	0	0
	0.039811	1.6195	0	0	0	0	0
	0.044668	0.49707	0	0	0	0	0
	0.050119	0.02036	0	0	0	0	0
	0.056234	0	0	0	0	0	0
	0.063096	0	0	0	0	0	0
	0.070795	0	0	0	0	0	0
	0.079433	0	0	0	0	0	0
	0.089125	0	0	0	0	0	0
	0.1	0	0	0	0	0	0
	0.1122	0	0	0	0	0	0
	0.12589	0	0	0	0	0	0
	0.14125	0	0	0	0	0	0
	0.15849	0	0	0	0	0	0
	0.17783	0	0	8.6714	0	0	0
	0.19953	0	0	0.0096648	0	0	0
	0.22387	0	0	0	0	0	0
	0.25119	0	0	0	0	0	6.4209
	0.28184	0	0	0	0	0	2.2454
	0.31623	0	0	0	0	0	0.014811
	0.35481	0	0	0	0	0	0
	0.39811	0	0	0	0	0	0
	0.44668	0	0	0	0	0	0
	0.50119	0	0	0	0	0	0
	0.56234	0	0	0	0	0	0
	0.63096	0	0	0	0	0	0
	0.70795	0	0	0	0	0	0
	0.79433	0	0	0	0	0	0
	0.89125	0	0	0	0	0	0
	1	0	0	0	0	0	0
	1.122	0	0	0	0	0	0
	1.2589	0	0	0	0	0	0
	1.4125	0	0	0	0	0	0
	1.5849	0	0	0	0	0	0
	1.7783	0	0	0	0	0	0
	1.9953	0	0	0	0	0	0
	2.2387	0	0	0	0	0	0
	2.5119	0	0	0	0	0	0
	2.8184	0	0	0	0	0	0
	3.1623	0	0	0	0	0	0
	3.5481	0	0	0	0	0	0
	3.9811	0	0	0	0	0	0
	4.4668	0	0	0	0	0	0
	5.0119	0	0	0	0	0	0
	5.6234	0	0	0	0	0	0
	6.3096	0	0	0	0	0	0
	7.0795	0	0	0	0	0	0
	7.9433	0	0	0	0	0	0
	8.9125	0	0	0	0	0	0
BFA
	Mean(mSv/y)	0.041215	0.0096245	0.19045	0.024652	0.022464	0.2884
	Sigma(mSv/y)	0.0018288	0.00046555	0.0016374	0.00074537	0.00069229	0.0053503
	Min.(mSv/y)	0.035974	0.0083104	0.18549	0.021676	0.019743	0.2712	at	lat.(deg)=	11.062	lon.(deg)=	1.104	alt.(m)=	148.2
	Max.(mSv/y)	0.053966	0.013012	0.20114	0.028903	0.026572	0.32359	at	lat.(deg)=	11.021	lon.(deg)=	-5.188	alt.(m)=	604.2
	E_low(mSv/y)	Neutron	Proton	Muon	Electron	Photon	Total
	0.001	0	0	0	0	0	0
	0.001122	0	0	0	0	0	0
	0.0012589	0	0	0	0	0	0
	0.0014125	0	0	0	0	0	0
	0.0015849	0	0	0	0	0	0
	0.0017783	0	0	0	0	0	0
	0.0019953	0	0	0	0	0	0
	0.0022387	0	0	0	0	0	0
	0.0025119	0	0	0	0	0	0
	0.0028184	0	0	0	0	0	0
	0.0031623	0	0	0	0	0	0
	0.0035481	0	0	0	0	0	0
	0.0039811	0	0	0	0	0	0
	0.0044668	0	0	0	0	0	0
	0.0050119	0	0	0	0	0	0
	0.0056234	0	0	0	0	0	0
	0.0063096	0	0	0	0	0	0
	0.0070795	0	0	0	0	0	0
	0.0079433	0	0.26828	0	0	0	0
	0.0089125	0	7.5644	0	0	0	0
	0.01	0	0.7075	0	0	0	0
	0.01122	0	0.13215	0	0	0	0
	0.012589	0	0.0088113	0	0	0	0
	0.014125	0	0	0	0	0	0
	0.015849	0	0	0	0	0	0
	0.017783	0	0	0	0	0.0051975	0
	0.019953	0	0	0	0.03548	3.0277	0
	0.022387	0	0	0	7.5765	5.6128	0
	0.025119	0	0	0	1.05	0.035417	0
	0.028184	0	0	0	0.019161	0	0
	0.031623	0	0	0	0	0	0
	0.035481	1.3588	0	0	0	0	0
	0.039811	6.8884	0	0	0	0	0
	0.044668	0.40285	0	0	0	0	0
	0.050119	0.03099	0	0	0	0	0
	0.056234	0	0	0	0	0	0
	0.063096	0	0	0	0	0	0
	0.070795	0	0	0	0	0	0
	0.079433	0	0	0	0	0	0
	0.089125	0	0	0	0	0	0
	0.1	0	0	0	0	0	0
	0.1122	0	0	0	0	0	0
	0.12589	0	0	0	0	0	0
	0.14125	0	0	0	0	0	0
	0.15849	0	0	0	0	0	0
	0.17783	0	0	8.6676	0	0	0
	0.19953	0	0	0.013521	0	0	0
	0.22387	0	0	0	0	0	0
	0.25119	0	0	0	0	0	0.75985
	0.28184	0	0	0	0	0	7.8987
	0.31623	0	0	0	0	0	0.022556
	0.35481	0	0	0	0	0	0
	0.39811	0	0	0	0	0	0
	0.44668	0	0	0	0	0	0
	0.50119	0	0	0	0	0	0
	0.56234	0	0	0	0	0	0
	0.63096	0	0	0	0	0	0
	0.70795	0	0	0	0	0	0
	0.79433	0	0	0	0	0	0
	0.89125	0	0	0	0	0	0
	1	0	0	0	0	0	0
	1.122	0	0	0	0	0	0
	1.2589	0	0	0	0	0	0
	1.4125	0	0	0	0	0	0
	1.5849	0	0	0	0	0	0
	1.7783	0	0	0	0	0	0
	1.9953	0	0	0	0	0	0
	2.2387	0	0	0	0	0	0
	2.5119	0	0	0	0	0	0
	2.8184	0	0	0	0	0	0
	3.1623	0	0	0	0	0	0
	3.5481	0	0	0	0	0	0
	3.9811	0	0	0	0	0	0
	4.4668	0	0	0	0	0	0
	5.0119	0	0	0	0	0	0
	5.6234	0	0	0	0	0	0
	6.3096	0	0	0	0	0	0
	7.0795	0	0	0	0	0	0
	7.9433	0	0	0	0	0	0
	8.9125	0	0	0	0	0	0
BGD
	Mean(mSv/y)	0.030312	0.0071112	0.18031	0.018889	0.017212	0.25383
	Sigma(mSv/y)	0.0007476	0.00015667	0.00083411	0.00034151	0.00030997	0.0022509
	Min.(mSv/y)	0.028734	0.0068079	0.17798	0.018471	0.016846	0.24884	at	lat.(deg)=	20.604	lon.(deg)=	92.312	alt.(m)=	1.7
	Max.(mSv/y)	0.051276	0.012579	0.1969	0.02883	0.026618	0.3162	at	lat.(deg)=	21.896	lon.(deg)=	92.604	alt.(m)=	657.9
	E_low(mSv/y)	Neutron	Proton	Muon	Electron	Photon	Total
	0.001	0	0	0	0	0	0
	0.001122	0	0	0	0	0	0
	0.0012589	0	0	0	0	0	0
	0.0014125	0	0	0	0	0	0
	0.0015849	0	0	0	0	0	0
	0.0017783	0	0	0	0	0	0
	0.0019953	0	0	0	0	0	0
	0.0022387	0	0	0	0	0	0
	0.0025119	0	0	0	0	0	0
	0.0028184	0	0	0	0	0	0
	0.0031623	0	0	0	0	0	0
	0.0035481	0	0	0	0	0	0
	0.0039811	0	0	0	0	0	0
	0.0044668	0	0	0	0	0	0
	0.0050119	0	0	0	0	0	0
	0.0056234	0	0	0	0	0	0
	0.0063096	0	4.1871	0	0	0	0
	0.0070795	0	4.4755	0	0	0	0
	0.0079433	0	0.015203	0	0	0	0
	0.0089125	0	0.0023417	0	0	0	0
	0.01	0	0.00070409	0	0	0	0
	0.01122	0	0.00026103	0	0	0	0
	0.012589	0	0	0	0	0	0
	0.014125	0	0	0	0	0	0
	0.015849	0	0	0	0	8.4092	0
	0.017783	0	0	0	8.5898	0.2596	0
	0.019953	0	0	0	0.081837	0.009835	0
	0.022387	0	0	0	0.0080307	0.0022431	0
	0.025119	0	0	0	0.0013561	0.00017146	0
	0.028184	8.1531	0	0	5.9185e-05	0	0
	0.031623	0.51938	0	0	0	0	0
	0.035481	0.0067322	0	0	0	0	0
	0.039811	0.0015492	0	0	0	0	0
	0.044668	0.00026386	0	0	0	0	0
	0.050119	5.9185e-05	0	0	0	0	0
	0.056234	0	0	0	0	0	0
	0.063096	0	0	0	0	0	0
	0.070795	0	0	0	0	0	0
	0.079433	0	0	0	0	0	0
	0.089125	0	0	0	0	0	0
	0.1	0	0	0	0	0	0
	0.1122	0	0	0	0	0	0
	0.12589	0	0	0	0	0	0
	0.14125	0	0	0	0	0	0
	0.15849	0	0	0	0	0	0
	0.17783	0	0	8.6811	0	0	0
	0.19953	0	0	0	0	0	0
	0.22387	0	0	0	0	0	0.73732
	0.25119	0	0	0	0	0	7.9412
	0.28184	0	0	0	0	0	0.0025383
	0.31623	0	0	0	0	0	0
	0.35481	0	0	0	0	0	0
	0.39811	0	0	0	0	0	0
	0.44668	0	0	0	0	0	0
	0.50119	0	0	0	0	0	0
	0.56234	0	0	0	0	0	0
	0.63096	0	0	0	0	0	0
	0.70795	0	0	0	0	0	0
	0.79433	0	0	0	0	0	0
	0.89125	0	0	0	0	0	0
	1	0	0	0	0	0	0
	1.122	0	0	0	0	0	0
	1.2589	0	0	0	0	0	0
	1.4125	0	0	0	0	0	0
	1.5849	0	0	0	0	0	0
	1.7783	0	0	0	0	0	0
	1.9953	0	0	0	0	0	0
	2.2387	0	0	0	0	0	0
	2.5119	0	0	0	0	0	0
	2.8184	0	0	0	0	0	0
	3.1623	0	0	0	0	0	0
	3.5481	0	0	0	0	0	0
	3.9811	0	0	0	0	0	0
	4.4668	0	0	0	0	0	0
	5.0119	0	0	0	0	0	0
	5.6234	0	0	0	0	0	0
	6.3096	0	0	0	0	0	0
	7.0795	0	0	0	0	0	0
	7.9433	0	0	0	0	0	0
	8.9125	0	0	0	0	0	0
BGR
	Mean(mSv/y)	0.086316	0.016921	0.21196	0.031152	0.028501	0.37485
	Sigma(mSv/y)	0.037245	0.0086528	0.017109	0.0080092	0.007892	0.078646
	Min.(mSv/y)	0.052893	0.0098817	0.19658	0.021992	0.019781	0.30112	at	lat.(deg)=	41.979	lon.(deg)=	28.062	alt.(m)=	1
	Max.(mSv/y)	0.38741	0.091231	0.31678	0.084311	0.086686	0.96642	at	lat.(deg)=	41.688	lon.(deg)=	23.479	alt.(m)=	2444.4
	E_low(mSv/y)	Neutron	Proton	Muon	Electron	Photon	Total
	0.001	0	0	0	0	0	0
	0.001122	0	0	0	0	0	0
	0.0012589	0	0	0	0	0	0
	0.0014125	0	0	0	0	0	0
	0.0015849	0	0	0	0	0	0
	0.0017783	0	0	0	0	0	0
	0.0019953	0	0	0	0	0	0
	0.0022387	0	0	0	0	0	0
	0.0025119	0	0	0	0	0	0
	0.0028184	0	0	0	0	0	0
	0.0031623	0	0	0	0	0	0
	0.0035481	0	0	0	0	0	0
	0.0039811	0	0	0	0	0	0
	0.0044668	0	0	0	0	0	0
	0.0050119	0	0	0	0	0	0
	0.0056234	0	0	0	0	0	0
	0.0063096	0	0	0	0	0	0
	0.0070795	0	0	0	0	0	0
	0.0079433	0	0	0	0	0	0
	0.0089125	0	0.00091547	0	0	0	0
	0.01	0	1.0813	0	0	0	0
	0.01122	0	2.5201	0	0	0	0
	0.012589	0	1.3035	0	0	0	0
	0.014125	0	0.50671	0	0	0	0
	0.015849	0	0.55604	0	0	0	0
	0.017783	0	0.78218	0	0	0.0018098	0
	0.019953	0	0.4936	0	0.028804	1.3288	0
	0.022387	0	0.40266	0	1.652	2.5764	0
	0.025119	0	0.30901	0	2.4585	1.426	0
	0.028184	0	0.24034	0	1.3166	1.2117	0
	0.031623	0	0.134	0	1.3569	0.8101	0
	0.035481	0	0.086092	0	0.75219	0.64725	0
	0.039811	0	0.10678	0	0.54295	0.31968	0
	0.044668	0	0.057718	0	0.27604	0.12663	0
	0.050119	0.13871	0.033794	0	0.16935	0.13255	0
	0.056234	2.2072	0.021932	0	0.063531	0.040898	0
	0.063096	1.9509	0.019268	0	0.037239	0.032989	0
	0.070795	0.94598	0.014785	0	0.019343	0.016651	0
	0.079433	0.62463	0.0079897	0	0.0077709	0.00959	0
	0.089125	0.81762	0.00238	0	0	0	0
	0.1	0.55429	0	0	0	0	0
	0.1122	0.51281	0	0	0	0	0
	0.12589	0.29265	0	0	0	0	0
	0.14125	0.24966	0	0	0	0	0
	0.15849	0.098905	0	0	0	0	0
	0.17783	0.094876	0	1.8583	0	0	0
	0.19953	0.091635	0	5.0984	0	0	0
	0.22387	0.034446	0	1.3894	0	0	0
	0.25119	0.022381	0	0.28014	0	0	0
	0.28184	0.020707	0	0.0541	0	0	1.0054
	0.31623	0.01477	0	0.00075692	0	0	4.0075
	0.35481	0.0089447	0	0	0	0	1.4259
	0.39811	0	0	0	0	0	1.0228
	0.44668	0	0	0	0	0	0.62357
	0.50119	0	0	0	0	0	0.2947
	0.56234	0	0	0	0	0	0.16951
	0.63096	0	0	0	0	0	0.065311
	0.70795	0	0	0	0	0	0.038851
	0.79433	0	0	0	0	0	0.017133
	0.89125	0	0	0	0	0	0.01037
	1	0	0	0	0	0	0
	1.122	0	0	0	0	0	0
	1.2589	0	0	0	0	0	0
	1.4125	0	0	0	0	0	0
	1.5849	0	0	0	0	0	0
	1.7783	0	0	0	0	0	0
	1.9953	0	0	0	0	0	0
	2.2387	0	0	0	0	0	0
	2.5119	0	0	0	0	0	0
	2.8184	0	0	0	0	0	0
	3.1623	0	0	0	0	0	0
	3.5481	0	0	0	0	0	0
	3.9811	0	0	0	0	0	0
	4.4668	0	0	0	0	0	0
	5.0119	0	0	0	0	0	0
	5.6234	0	0	0	0	0	0
	6.3096	0	0	0	0	0	0
	7.0795	0	0	0	0	0	0
	7.9433	0	0	0	0	0	0
	8.9125	0	0	0	0	0	0
BHR
	Mean(mSv/y)	0.032958	0.0075516	0.18517	0.019279	0.017539	0.26249
	Sigma(mSv/y)	0.000236	5.4506e-05	7.3273e-05	0.00015551	0.00014278	0.00055288
	Min.(mSv/y)	0.03257	0.0074739	0.18492	0.019102	0.01738	0.26145	at	lat.(deg)=	25.854	lon.(deg)=	50.521	alt.(m)=	0
	Max.(mSv/y)	0.034026	0.0077954	0.18507	0.019962	0.018165	0.26502	at	lat.(deg)=	26.062	lon.(deg)=	50.562	alt.(m)=	47.1
	E_low(mSv/y)	Neutron	Proton	Muon	Electron	Photon	Total
	0.001	0	0	0	0	0	0
	0.001122	0	0	0	0	0	0
	0.0012589	0	0	0	0	0	0
	0.0014125	0	0	0	0	0	0
	0.0015849	0	0	0	0	0	0
	0.0017783	0	0	0	0	0	0
	0.0019953	0	0	0	0	0	0
	0.0022387	0	0	0	0	0	0
	0.0025119	0	0	0	0	0	0
	0.0028184	0	0	0	0	0	0
	0.0031623	0	0	0	0	0	0
	0.0035481	0	0	0	0	0	0
	0.0039811	0	0	0	0	0	0
	0.0044668	0	0	0	0	0	0
	0.0050119	0	0	0	0	0	0
	0.0056234	0	0	0	0	0	0
	0.0063096	0	0	0	0	0	0
	0.0070795	0	8.6811	0	0	0	0
	0.0079433	0	0	0	0	0	0
	0.0089125	0	0	0	0	0	0
	0.01	0	0	0	0	0	0
	0.01122	0	0	0	0	0	0
	0.012589	0	0	0	0	0	0
	0.014125	0	0	0	0	0	0
	0.015849	0	0	0	0	7.9337	0
	0.017783	0	0	0	8.6034	0.74744	0
	0.019953	0	0	0	0.077663	0	0
	0.022387	0	0	0	0	0	0
	0.025119	0	0	0	0	0	0
	0.028184	0	0	0	0	0	0
	0.031623	8.6811	0	0	0	0	0
	0.035481	0	0	0	0	0	0
	0.039811	0	0	0	0	0	0
	0.044668	0	0	0	0	0	0
	0.050119	0	0	0	0	0	0
	0.056234	0	0	0	0	0	0
	0.063096	0	0	0	0	0	0
	0.070795	0	0	0	0	0	0
	0.079433	0	0	0	0	0	0
	0.089125	0	0	0	0	0	0
	0.1	0	0	0	0	0	0
	0.1122	0	0	0	0	0	0
	0.12589	0	0	0	0	0	0
	0.14125	0	0	0	0	0	0
	0.15849	0	0	0	0	0	0
	0.17783	0	0	8.6811	0	0	0
	0.19953	0	0	0	0	0	0
	0.22387	0	0	0	0	0	0
	0.25119	0	0	0	0	0	8.6811
	0.28184	0	0	0	0	0	0
	0.31623	0	0	0	0	0	0
	0.35481	0	0	0	0	0	0
	0.39811	0	0	0	0	0	0
	0.44668	0	0	0	0	0	0
	0.50119	0	0	0	0	0	0
	0.56234	0	0	0	0	0	0
	0.63096	0	0	0	0	0	0
	0.70795	0	0	0	0	0	0
	0.79433	0	0	0	0	0	0
	0.89125	0	0	0	0	0	0
	1	0	0	0	0	0	0
	1.122	0	0	0	0	0	0
	1.2589	0	0	0	0	0	0
	1.4125	0	0	0	0	0	0
	1.5849	0	0	0	0	0	0
	1.7783	0	0	0	0	0	0
	1.9953	0	0	0	0	0	0
	2.2387	0	0	0	0	0	0
	2.5119	0	0	0	0	0	0
	2.8184	0	0	0	0	0	0
	3.1623	0	0	0	0	0	0
	3.5481	0	0	0	0	0	0
	3.9811	0	0	0	0	0	0
	4.4668	0	0	0	0	0	0
	5.0119	0	0	0	0	0	0
	5.6234	0	0	0	0	0	0
	6.3096	0	0	0	0	0	0
	7.0795	0	0	0	0	0	0
	7.9433	0	0	0	0	0	0
	8.9125	0	0	0	0	0	0
BHS
	Mean(mSv/y)	0.054704	0.010124	0.19679	0.022153	0.019982	0.30376
	Sigma(mSv/y)	0.0014801	0.00019557	0.00020872	9.5257e-05	0.00012549	0.0020705
	Min.(mSv/y)	0.046075	0.0093309	0.19532	0.021549	0.01924	0.29152	at	lat.(deg)=	21.021	lon.(deg)=	-73.104	alt.(m)=	1
	Max.(mSv/y)	0.058099	0.010672	0.19726	0.02229	0.020243	0.30857	at	lat.(deg)=	27.229	lon.(deg)=	-78.354	alt.(m)=	4
	E_low(mSv/y)	Neutron	Proton	Muon	Electron	Photon	Total
	0.001	0	0	0	0	0	0
	0.001122	0	0	0	0	0	0
	0.0012589	0	0	0	0	0	0
	0.0014125	0	0	0	0	0	0
	0.0015849	0	0	0	0	0	0
	0.0017783	0	0	0	0	0	0
	0.0019953	0	0	0	0	0	0
	0.0022387	0	0	0	0	0	0
	0.0025119	0	0	0	0	0	0
	0.0028184	0	0	0	0	0	0
	0.0031623	0	0	0	0	0	0
	0.0035481	0	0	0	0	0	0
	0.0039811	0	0	0	0	0	0
[truncated: 17,869 more rows]

## Sheet: After Shielding
Probablity densities of the annual effective doses for the entire world population as well as those of 230 nations
after considering building shielding effects
86	Number of line per nation
Entire world
	Mean(mSv/y)	0.056041	0.013019	0.19826	0.024845	0.023082	0.31524
	Sigma(mSv/y)	0.059292	0.017224	0.026615	0.015937	0.016912	0.1344
	Min.(mSv/y)	0.022493	0.0054297	0.17418	0.015128	0.013846	0.23108	at	lat.(deg)=	8.854	lon.(deg)=	92.854	alt.(m)=	0
	Max.(mSv/y)	2.2326	0.98383	0.68955	1.0782	1.1006	6.0848	at	lat.(deg)=	27.896	lon.(deg)=	87.104	alt.(m)=	7987.4
	E_low(mSv/y)	Neutron	Proton	Muon	Electron	Photon	Total
	0.001	0	0	0	0	0	0
	0.001122	0	0	0	0	0	0
	0.0012589	0	0	0	0	0	0
	0.0014125	0	0	0	0	0	0
	0.0015849	0	0	0	0	0	0
	0.0017783	0	0	0	0	0	0
	0.0019953	0	0	0	0	0	0
	0.0022387	0	0	0	0	0	0
	0.0025119	0	0	0	0	0	0
	0.0028184	0	0	0	0	0	0
	0.0031623	0	0	0	0	0	0
	0.0035481	0	0	0	0	0	0
	0.0039811	0	0	0	0	0	0
	0.0044668	0	3.7899e-05	0	0	0	0
	0.0050119	0	0.15267	0	0	0	0
	0.0056234	0	1.0203	0	0	0	0
	0.0063096	0	1.4392	0	0	0	0
	0.0070795	0	1.2347	0	0	0	0
	0.0079433	0	0.77111	0	0	0	0
	0.0089125	0	0.68119	0	0	0	0
	0.01	0	0.78864	0	0	8.3453e-05	0
	0.01122	0	0.62062	0	8.3453e-05	0.00019198	0
	0.012589	0	0.39192	0	0.00027773	0.20006	0
	0.014125	0	0.23613	0	0.68171	2.2259	0
	0.015849	0	0.19418	0	1.9439	1.4407	0
	0.017783	0	0.1686	0	1.58	1.3317	0
	0.019953	3.4375e-05	0.14311	0	1.2557	0.96052	0
	0.022387	0.57227	0.12656	0	0.88721	0.6667	0
	0.025119	1.0398	0.10855	0	0.57385	0.42371	0
	0.028184	1.1228	0.10304	0	0.41087	0.30713	0
	0.031623	1.1345	0.090214	0	0.30143	0.26725	0
	0.035481	0.74663	0.078713	0	0.24949	0.20833	0
	0.039811	0.47091	0.060778	0	0.21228	0.16277	0
	0.044668	0.40871	0.047525	0	0.17524	0.13271	0
	0.050119	0.64765	0.039527	0	0.12607	0.09199	0
	0.056234	0.65372	0.048387	0	0.079871	0.064715	0
	0.063096	0.45765	0.027963	0	0.072455	0.064465	0
	0.070795	0.28884	0.020355	0	0.037678	0.033996	0
	0.079433	0.19649	0.016035	0	0.023022	0.021246	0
	0.089125	0.16691	0.011011	0	0.014595	0.015391	0
	0.1	0.13589	0.010208	0	0.010811	0.011485	0
	0.1122	0.11689	0.0088375	0	0.0085339	0.009042	0
	0.12589	0.097764	0.0078168	0	0.0086073	0.0083379	0
	0.14125	0.086724	0.0067165	0	0.007974	0.0069629	0
	0.15849	0.066209	0.007792	0.57967	0.0051492	0.0074614	0
	0.17783	0.051202	0.0052743	6.0779	0.0041211	0.0049514	0
	0.19953	0.03974	0.0039252	1.12	0.0033584	0.0037354	0
	0.22387	0.047499	0.0032427	0.51288	0.0025299	0.0032374	1.7499
	0.25119	0.030757	0.00246	0.21605	0.001956	0.0024216	2.8492
	0.28184	0.023264	0.0017307	0.10103	0.0012569	0.0017914	1.8308
	0.31623	0.015547	0.0010361	0.034226	0.00063411	0.0011295	0.86232
	0.35481	0.012303	0.00050745	0.022195	0.0002947	0.00054367	0.4147
	0.39811	0.011005	0.00025871	0.012213	0.00011574	0.00024502	0.28651
	0.44668	0.0096369	9.635e-05	0.0042603	3.6688e-05	9.6608e-05	0.20678
	0.50119	0.0092889	2.5768e-05	0.00065018	1.3173e-05	2.1979e-05	0.15214
	0.56234	0.0063078	1.0826e-05	2.7406e-05	4.9981e-06	1.2496e-05	0.097321
	0.63096	0.0047845	2.4829e-06	2.7352e-06	6.928e-07	1.8515e-06	0.064127
	0.70795	0.0037446	2.1749e-06	0	1.2923e-06	1.9289e-06	0.060091
	0.79433	0.0027809	2.0039e-07	0	2.3184e-07	2.3184e-07	0.030331
	0.89125	0.0015658	2.9457e-08	0	0	0	0.018264
	1	0.00080957	0	0	2.9395e-08	2.9395e-08	0.014137
	1.122	0.00035239	0	0	0	0	0.011475
	1.2589	0.00013214	0	0	0	0	0.010529
	1.4125	3.2608e-05	0	0	0	0	0.0076438
	1.5849	1.0793e-05	0	0	0	0	0.0053109
	1.7783	2.9139e-06	0	0	0	0	0.0039681
	1.9953	2.7358e-06	0	0	0	0	0.0027743
	2.2387	4.8083e-07	0	0	0	0	0.0015864
	2.5119	3.4879e-10	0	0	0	0	0.00070353
	2.8184	6.1709e-11	0	0	0	0	0.00029194
	3.1623	0	0	0	0	0	8.083e-05
	3.5481	0	0	0	0	0	2.1497e-05
	3.9811	0	0	0	0	0	6.8142e-06
	4.4668	0	0	0	0	0	1.4505e-06
	5.0119	0	0	0	0	0	1.4909e-06
	5.6234	0	0	0	0	0	2.9395e-08
	6.3096	0	0	0	0	0	0
	7.0795	0	0	0	0	0	0
	7.9433	0	0	0	0	0	0
	8.9125	0	0	0	0	0	0
ABW
	Mean(mSv/y)	0.032181	0.0070973	0.19091	0.017423	0.015672	0.26328
	Sigma(mSv/y)	0.00078676	0.00017169	4.6338e-05	0.00044386	0.00040538	0.0018264
	Min.(mSv/y)	0.031001	0.0068438	0.19084	0.016776	0.015085	0.26055	at	lat.(deg)=	12.396	lon.(deg)=	-69.854	alt.(m)=	0
	Max.(mSv/y)	0.033792	0.007448	0.19101	0.01833	0.016499	0.26708	at	lat.(deg)=	12.521	lon.(deg)=	-69.979	alt.(m)=	95.8
	E_low(mSv/y)	Neutron	Proton	Muon	Electron	Photon	Total
	0.001	0	0	0	0	0	0
	0.001122	0	0	0	0	0	0
	0.0012589	0	0	0	0	0	0
	0.0014125	0	0	0	0	0	0
	0.0015849	0	0	0	0	0	0
	0.0017783	0	0	0	0	0	0
	0.0019953	0	0	0	0	0	0
	0.0022387	0	0	0	0	0	0
	0.0025119	0	0	0	0	0	0
	0.0028184	0	0	0	0	0	0
	0.0031623	0	0	0	0	0	0
	0.0035481	0	0	0	0	0	0
	0.0039811	0	0	0	0	0	0
	0.0044668	0	0	0	0	0	0
	0.0050119	0	0	0	0	0	0
	0.0056234	0	0	0	0	0	0
	0.0063096	0	4.0726	0	0	0	0
	0.0070795	0	4.6085	0	0	0	0
	0.0079433	0	0	0	0	0	0
	0.0089125	0	0	0	0	0	0
	0.01	0	0	0	0	0	0
	0.01122	0	0	0	0	0	0
	0.012589	0	0	0	0	0	0
	0.014125	0	0	0	0	5.9377	0
	0.015849	0	0	0	6.7587	2.7434	0
	0.017783	0	0	0	1.9224	0	0
	0.019953	0	0	0	0	0	0
	0.022387	0	0	0	0	0	0
	0.025119	0	0	0	0	0	0
	0.028184	2.1036	0	0	0	0	0
	0.031623	6.5775	0	0	0	0	0
	0.035481	0	0	0	0	0	0
	0.039811	0	0	0	0	0	0
	0.044668	0	0	0	0	0	0
	0.050119	0	0	0	0	0	0
	0.056234	0	0	0	0	0	0
	0.063096	0	0	0	0	0	0
	0.070795	0	0	0	0	0	0
	0.079433	0	0	0	0	0	0
	0.089125	0	0	0	0	0	0
	0.1	0	0	0	0	0	0
	0.1122	0	0	0	0	0	0
	0.12589	0	0	0	0	0	0
	0.14125	0	0	0	0	0	0
	0.15849	0	0	0	0	0	0
	0.17783	0	0	8.6811	0	0	0
	0.19953	0	0	0	0	0	0
	0.22387	0	0	0	0	0	0
	0.25119	0	0	0	0	0	8.6811
	0.28184	0	0	0	0	0	0
	0.31623	0	0	0	0	0	0
	0.35481	0	0	0	0	0	0
	0.39811	0	0	0	0	0	0
	0.44668	0	0	0	0	0	0
	0.50119	0	0	0	0	0	0
	0.56234	0	0	0	0	0	0
	0.63096	0	0	0	0	0	0
	0.70795	0	0	0	0	0	0
	0.79433	0	0	0	0	0	0
	0.89125	0	0	0	0	0	0
	1	0	0	0	0	0	0
	1.122	0	0	0	0	0	0
	1.2589	0	0	0	0	0	0
	1.4125	0	0	0	0	0	0
	1.5849	0	0	0	0	0	0
	1.7783	0	0	0	0	0	0
	1.9953	0	0	0	0	0	0
	2.2387	0	0	0	0	0	0
	2.5119	0	0	0	0	0	0
	2.8184	0	0	0	0	0	0
	3.1623	0	0	0	0	0	0
	3.5481	0	0	0	0	0	0
	3.9811	0	0	0	0	0	0
	4.4668	0	0	0	0	0	0
	5.0119	0	0	0	0	0	0
	5.6234	0	0	0	0	0	0
	6.3096	0	0	0	0	0	0
	7.0795	0	0	0	0	0	0
	7.9433	0	0	0	0	0	0
	8.9125	0	0	0	0	0	0
AFG
	Mean(mSv/y)	0.15664	0.041285	0.25363	0.052944	0.051995	0.55649
	Sigma(mSv/y)	0.11647	0.035606	0.047277	0.028439	0.031928	0.2587
	Min.(mSv/y)	0.041846	0.0089671	0.19463	0.021605	0.019324	0.28637	at	lat.(deg)=	37.479	lon.(deg)=	65.688	alt.(m)=	234
	Max.(mSv/y)	1.7918	0.65341	0.61551	0.58943	0.63899	4.2891	at	lat.(deg)=	36.438	lon.(deg)=	71.812	alt.(m)=	6293.7
	E_low(mSv/y)	Neutron	Proton	Muon	Electron	Photon	Total
	0.001	0	0	0	0	0	0
	0.001122	0	0	0	0	0	0
	0.0012589	0	0	0	0	0	0
	0.0014125	0	0	0	0	0	0
	0.0015849	0	0	0	0	0	0
	0.0017783	0	0	0	0	0	0
	0.0019953	0	0	0	0	0	0
	0.0022387	0	0	0	0	0	0
	0.0025119	0	0	0	0	0	0
	0.0028184	0	0	0	0	0	0
	0.0031623	0	0	0	0	0	0
	0.0035481	0	0	0	0	0	0
	0.0039811	0	0	0	0	0	0
	0.0044668	0	0	0	0	0	0
	0.0050119	0	0	0	0	0	0
	0.0056234	0	0	0	0	0	0
	0.0063096	0	0	0	0	0	0
	0.0070795	0	0	0	0	0	0
	0.0079433	0	0	0	0	0	0
	0.0089125	0	0.51658	0	0	0	0
	0.01	0	0.3795	0	0	0	0
	0.01122	0	0.36252	0	0	0	0
	0.012589	0	0.3996	0	0	0	0
	0.014125	0	0.35866	0	0	0	0
	0.015849	0	0.58036	0	0	0	0
	0.017783	0	0.38649	0	0	0.049104	0
	0.019953	0	0.29211	0	0.073347	0.63114	0
	0.022387	0	0.2573	0	0.6541	0.42775	0
	0.025119	0	0.28716	0	0.47046	0.69022	0
	0.028184	0	0.25358	0	0.72726	0.7993	0
	0.031623	0	0.36429	0	0.89121	0.61792	0
	0.035481	0	0.89036	0	0.5184	0.43693	0
	0.039811	0.33328	0.49761	0	0.52331	0.45575	0
	0.044668	0.53567	0.62783	0	0.5728	0.95354	0
	0.050119	0.40061	0.43409	0	1.2388	0.8128	0
	0.056234	0.47243	0.27527	0	0.94364	0.80808	0
	0.063096	0.50182	0.2742	0	0.54781	0.45842	0
	0.070795	0.54851	0.26943	0	0.41724	0.35013	0
	0.079433	0.35728	0.22904	0	0.33542	0.32301	0
	0.089125	0.31249	0.1987	0	0.26442	0.26111	0
	0.1	0.30345	0.15473	0	0.18102	0.20001	0
	0.1122	0.2985	0.12242	0	0.11068	0.1362	0
	0.12589	0.44293	0.078709	0	0.0691	0.086932	0
	0.14125	0.92426	0.05544	0	0.04387	0.05391	0
	0.15849	0.56621	0.035368	0	0.030031	0.038057	0
	0.17783	0.59292	0.030806	0.84088	0.029618	0.030343	0
	0.19953	0.40457	0.029185	2.1235	0.021498	0.025278	0
	0.22387	0.32821	0.021057	1.2854	0.0091044	0.019472	0
	0.25119	0.31482	0.010049	2.5118	0.0049667	0.0087582	0
	0.28184	0.25939	0.0051187	1.0261	0.0022112	0.0044587	0.99317
	0.31623	0.24235	0.0023784	0.60764	0.00067615	0.0019429	0.9327
	0.35481	0.17489	0.00098048	0.17119	7.1408e-05	0.00041723	1.0444
	0.39811	0.13119	9.5307e-05	0.095048	4.6979e-05	6.3348e-05	0.59324
	0.44668	0.076713	5.7608e-05	0.018589	6.4614e-06	4.628e-05	0.5418
	0.50119	0.047033	6.4614e-06	0.0010664	0	5.5309e-06	1.2319
	0.56234	0.037829	0	1.1642e-05	5.1802e-06	0	0.97848
	0.63096	0.032672	5.1802e-06	0	0	5.1802e-06	0.68761
	0.70795	0.023048	0	0	0	0	0.4508
	0.79433	0.01042	0	0	0	0	0.3906
	0.89125	0.0051129	0	0	0	0	0.31369
	1	0.0021106	0	0	0	0	0.2137
	1.122	0.00030026	0	0	0	0	0.12153
	1.2589	6.6269e-05	0	0	0	0	0.064586
	1.4125	8.4194e-06	0	0	0	0	0.044579
	1.5849	0	0	0	0	0	0.037625
	1.7783	5.1802e-06	0	0	0	0	0.024617
	1.9953	0	0	0	0	0	0.010173
	2.2387	0	0	0	0	0	0.0043867
	2.5119	0	0	0	0	0	0.001355
	2.8184	0	0	0	0	0	0.00010594
	3.1623	0	0	0	0	0	4.8683e-05
	3.5481	0	0	0	0	0	4.7575e-06
	3.9811	0	0	0	0	0	5.1802e-06
	4.4668	0	0	0	0	0	0
	5.0119	0	0	0	0	0	0
	5.6234	0	0	0	0	0	0
	6.3096	0	0	0	0	0	0
	7.0795	0	0	0	0	0	0
	7.9433	0	0	0	0	0	0
	8.9125	0	0	0	0	0	0
AGO
	Mean(mSv/y)	0.077889	0.018758	0.21859	0.033744	0.031114	0.38009
	Sigma(mSv/y)	0.033375	0.0086655	0.020719	0.010404	0.0099168	0.082894
	Min.(mSv/y)	0.029006	0.00656	0.18778	0.0163	0.014767	0.25441	at	lat.(deg)=	-5.021	lon.(deg)=	12.021	alt.(m)=	1.4
	Max.(mSv/y)	0.20156	0.052142	0.2785	0.062588	0.061552	0.65634	at	lat.(deg)=-14.938	lon.(deg)=	13.271	alt.(m)=	2255.4
	E_low(mSv/y)	Neutron	Proton	Muon	Electron	Photon	Total
	0.001	0	0	0	0	0	0
	0.001122	0	0	0	0	0	0
	0.0012589	0	0	0	0	0	0
	0.0014125	0	0	0	0	0	0
	0.0015849	0	0	0	0	0	0
	0.0017783	0	0	0	0	0	0
	0.0019953	0	0	0	0	0	0
	0.0022387	0	0	0	0	0	0
	0.0025119	0	0	0	0	0	0
	0.0028184	0	0	0	0	0	0
	0.0031623	0	0	0	0	0	0
	0.0035481	0	0	0	0	0	0
	0.0039811	0	0	0	0	0	0
	0.0044668	0	0	0	0	0	0
	0.0050119	0	0	0	0	0	0
	0.0056234	0	0	0	0	0	0
	0.0063096	0	0.97427	0	0	0	0
	0.0070795	0	0.71859	0	0	0	0
	0.0079433	0	0.18899	0	0	0	0
	0.0089125	0	0.12152	0	0	0	0
	0.01	0	0.2011	0	0	0	0
	0.01122	0	0.44807	0	0	0	0
	0.012589	0	0.33506	0	0	0	0
	0.014125	0	0.52348	0	0	0.97677	0
	0.015849	0	0.41836	0	1.063	0.71636	0
	0.017783	0	0.76302	0	0.64685	0.18797	0
	0.019953	0	0.77069	0	0.19177	0.1316	0
	0.022387	0	0.81008	0	0.13685	0.44365	0
	0.025119	0	0.88455	0	0.56005	0.63842	0
	0.028184	0.93906	0.95319	0	0.77734	0.80307	0
	0.031623	0.74391	0.48291	0	0.94987	1.4205	0
	0.035481	0.18831	0.060677	0	1.3009	1.3448	0
	0.039811	0.13638	0.019944	0	1.6222	1.5583	0
	0.044668	0.30195	0.0044781	0	1.3339	0.42182	0
	0.050119	0.43519	0.0021182	0	0.084496	0.031963	0
	0.056234	0.39931	0	0	0.013783	0.0059473	0
	0.063096	0.54111	0	0	0	0	0
	0.070795	0.66741	0	0	0	0	0
	0.079433	0.81448	0	0	0	0	0
	0.089125	0.88924	0	0	0	0	0
	0.1	0.97401	0	0	0	0	0
	0.1122	1.0611	0	0	0	0	0
	0.12589	0.507	0	0	0	0	0
	0.14125	0.059055	0	0	0	0	0
	0.15849	0.017664	0	0	0	0	0
	0.17783	0.0055826	0	2.2561	0	0	0
	0.19953	0.00036476	0	2.4668	0	0	0
	0.22387	0	0	3.7896	0	0	0
	0.25119	0	0	0.16865	0	0	1.8684
	0.28184	0	0	0	0	0	0.54349
	0.31623	0	0	0	0	0	1.0169
	0.35481	0	0	0	0	0	1.2708
	0.39811	0	0	0	0	0	1.6919
	0.44668	0	0	0	0	0	1.8607
	0.50119	0	0	0	0	0	0.40383
	0.56234	0	0	0	0	0	0.022454
	0.63096	0	0	0	0	0	0.0026974
	0.70795	0	0	0	0	0	0
	0.79433	0	0	0	0	0	0
	0.89125	0	0	0	0	0	0
	1	0	0	0	0	0	0
	1.122	0	0	0	0	0	0
	1.2589	0	0	0	0	0	0
	1.4125	0	0	0	0	0	0
	1.5849	0	0	0	0	0	0
	1.7783	0	0	0	0	0	0
	1.9953	0	0	0	0	0	0
	2.2387	0	0	0	0	0	0
	2.5119	0	0	0	0	0	0
	2.8184	0	0	0	0	0	0
	3.1623	0	0	0	0	0	0
	3.5481	0	0	0	0	0	0
	3.9811	0	0	0	0	0	0
	4.4668	0	0	0	0	0	0
	5.0119	0	0	0	0	0	0
	5.6234	0	0	0	0	0	0
	6.3096	0	0	0	0	0	0
	7.0795	0	0	0	0	0	0
	7.9433	0	0	0	0	0	0
	8.9125	0	0	0	0	0	0
AIA
	Mean(mSv/y)	0.032282	0.0070376	0.1922	0.017098	0.015301	0.26392
	Sigma(mSv/y)	5.1223e-05	7.6051e-06	4.592e-05	1.1648e-05	7.8925e-06	0.00012417
	Min.(mSv/y)	0.032208	0.0070246	0.19216	0.017072	0.01528	0.26375	at	lat.(deg)=	18.188	lon.(deg)=	-63.021	alt.(m)=	0
	Max.(mSv/y)	0.032708	0.0071006	0.19258	0.017194	0.015366	0.26495	at	lat.(deg)=	18.604	lon.(deg)=	-63.438	alt.(m)=	1
	E_low(mSv/y)	Neutron	Proton	Muon	Electron	Photon	Total
	0.001	0	0	0	0	0	0
	0.001122	0	0	0	0	0	0
	0.0012589	0	0	0	0	0	0
	0.0014125	0	0	0	0	0	0
	0.0015849	0	0	0	0	0	0
	0.0017783	0	0	0	0	0	0
	0.0019953	0	0	0	0	0	0
	0.0022387	0	0	0	0	0	0
	0.0025119	0	0	0	0	0	0
	0.0028184	0	0	0	0	0	0
	0.0031623	0	0	0	0	0	0
	0.0035481	0	0	0	0	0	0
	0.0039811	0	0	0	0	0	0
	0.0044668	0	0	0	0	0	0
	0.0050119	0	0	0	0	0	0
	0.0056234	0	0	0	0	0	0
	0.0063096	0	8.5786	0	0	0	0
	0.0070795	0	0.10246	0	0	0	0
	0.0079433	0	0	0	0	0	0
	0.0089125	0	0	0	0	0	0
	0.01	0	0	0	0	0	0
	0.01122	0	0	0	0	0	0
	0.012589	0	0	0	0	0	0
	0.014125	0	0	0	0	8.6811	0
	0.015849	0	0	0	8.6811	0	0
	0.017783	0	0	0	0	0	0
	0.019953	0	0	0	0	0	0
	0.022387	0	0	0	0	0	0
	0.025119	0	0	0	0	0	0
	0.028184	0	0	0	0	0	0
	0.031623	8.6811	0	0	0	0	0
	0.035481	0	0	0	0	0	0
	0.039811	0	0	0	0	0	0
	0.044668	0	0	0	0	0	0
	0.050119	0	0	0	0	0	0
	0.056234	0	0	0	0	0	0
	0.063096	0	0	0	0	0	0
	0.070795	0	0	0	0	0	0
	0.079433	0	0	0	0	0	0
	0.089125	0	0	0	0	0	0
	0.1	0	0	0	0	0	0
	0.1122	0	0	0	0	0	0
	0.12589	0	0	0	0	0	0
	0.14125	0	0	0	0	0	0
	0.15849	0	0	0	0	0	0
	0.17783	0	0	8.6811	0	0	0
	0.19953	0	0	0	0	0	0
	0.22387	0	0	0	0	0	0
	0.25119	0	0	0	0	0	8.6811
	0.28184	0	0	0	0	0	0
	0.31623	0	0	0	0	0	0
	0.35481	0	0	0	0	0	0
	0.39811	0	0	0	0	0	0
	0.44668	0	0	0	0	0	0
	0.50119	0	0	0	0	0	0
	0.56234	0	0	0	0	0	0
	0.63096	0	0	0	0	0	0
	0.70795	0	0	0	0	0	0
	0.79433	0	0	0	0	0	0
	0.89125	0	0	0	0	0	0
	1	0	0	0	0	0	0
	1.122	0	0	0	0	0	0
	1.2589	0	0	0	0	0	0
	1.4125	0	0	0	0	0	0
	1.5849	0	0	0	0	0	0
	1.7783	0	0	0	0	0	0
	1.9953	0	0	0	0	0	0
	2.2387	0	0	0	0	0	0
	2.5119	0	0	0	0	0	0
	2.8184	0	0	0	0	0	0
	3.1623	0	0	0	0	0	0
	3.5481	0	0	0	0	0	0
	3.9811	0	0	0	0	0	0
	4.4668	0	0	0	0	0	0
	5.0119	0	0	0	0	0	0
	5.6234	0	0	0	0	0	0
	6.3096	0	0	0	0	0	0
	7.0795	0	0	0	0	0	0
	7.9433	0	0	0	0	0	0
	8.9125	0	0	0	0	0	0
ALB
	Mean(mSv/y)	0.076411	0.01545	0.21051	0.028783	0.02619	0.35735
	Sigma(mSv/y)	0.038397	0.0087036	0.01803	0.0097201	0.0093004	0.083835
	Min.(mSv/y)	0.039794	0.0079149	0.19568	0.018089	0.01611	0.27759	at	lat.(deg)=	39.812	lon.(deg)=	19.979	alt.(m)=	1
	Max.(mSv/y)	0.29066	0.066158	0.28998	0.069066	0.0685	0.78437	at	lat.(deg)=	41.771	lon.(deg)=	20.521	alt.(m)=	2284.2
	E_low(mSv/y)	Neutron	Proton	Muon	Electron	Photon	Total
	0.001	0	0	0	0	0	0
	0.001122	0	0	0	0	0	0
	0.0012589	0	0	0	0	0	0
	0.0014125	0	0	0	0	0	0
	0.0015849	0	0	0	0	0	0
	0.0017783	0	0	0	0	0	0
	0.0019953	0	0	0	0	0	0
	0.0022387	0	0	0	0	0	0
	0.0025119	0	0	0	0	0	0
	0.0028184	0	0	0	0	0	0
	0.0031623	0	0	0	0	0	0
	0.0035481	0	0	0	0	0	0
	0.0039811	0	0	0	0	0	0
	0.0044668	0	0	0	0	0	0
	0.0050119	0	0	0	0	0	0
	0.0056234	0	0	0	0	0	0
	0.0063096	0	0	0	0	0	0
	0.0070795	0	0.00024558	0	0	0	0
	0.0079433	0	2.0871	0	0	0	0
	0.0089125	0	1.2251	0	0	0	0
	0.01	0	0.7073	0	0	0	0
	0.01122	0	0.6969	0	0	0	0
	0.012589	0	0.46852	0	0	0	0
	0.014125	0	0.55049	0	0	0	0
	0.015849	0	0.37192	0	0	1.9355	0
	0.017783	0	0.52322	0	1.9857	1.2797	0
	0.019953	0	0.45095	0	1.2697	0.77871	0
	0.022387	0	0.38002	0	0.77122	0.74784	0
	0.025119	0	0.33557	0	0.79209	0.78248	0
	0.028184	0	0.36897	0	0.90016	0.83664	0
	0.031623	0	0.19422	0	0.87299	0.78813	0
	0.035481	0.0001065	0.11887	0	0.73608	0.65439	0
	0.039811	1.4086	0.10865	0	0.61979	0.52737	0
	0.044668	1.5094	0.062188	0	0.47543	0.18811	0
	0.050119	0.91037	0.016145	0	0.1911	0.12876	0
	0.056234	0.69489	0.01142	0	0.052152	0.026263	0
	0.063096	0.57421	0.0033243	0	0.014745	0.0071491	0
	0.070795	0.55695	0	0	0	0	0
	0.079433	0.50841	0	0	0	0	0
	0.089125	0.56376	0	0	0	0	0
	0.1	0.48078	0	0	0	0	0
	0.1122	0.40418	0	0	0	0	0
	0.12589	0.41289	0	0	0	0	0
	0.14125	0.29677	0	0	0	0	0
	0.15849	0.13662	0	0	0	0	0
	0.17783	0.12527	0	4.0916	0	0	0
	0.19953	0.059092	0	2.6505	0	0	0
	0.22387	0.024833	0	1.6368	0	0	0
	0.25119	0.010709	0	0.29575	0	0	0.46342
	0.28184	0.0033243	0	0.0064381	0	0	3.554
	0.31623	0	0	0	0	0	1.2755
	0.35481	0	0	0	0	0	1.0911
	0.39811	0	0	0	0	0	0.91008
	0.44668	0	0	0	0	0	0.72752
	0.50119	0	0	0	0	0	0.41344
	0.56234	0	0	0	0	0	0.18748
	0.63096	0	0	0	0	0	0.043857
	0.70795	0	0	0	0	0	0.014745
	0.79433	0	0	0	0	0	0
	0.89125	0	0	0	0	0	0
	1	0	0	0	0	0	0
	1.122	0	0	0	0	0	0
	1.2589	0	0	0	0	0	0
	1.4125	0	0	0	0	0	0
	1.5849	0	0	0	0	0	0
	1.7783	0	0	0	0	0	0
	1.9953	0	0	0	0	0	0
	2.2387	0	0	0	0	0	0
	2.5119	0	0	0	0	0	0
	2.8184	0	0	0	0	0	0
	3.1623	0	0	0	0	0	0
	3.5481	0	0	0	0	0	0
	3.9811	0	0	0	0	0	0
	4.4668	0	0	0	0	0	0
	5.0119	0	0	0	0	0	0
	5.6234	0	0	0	0	0	0
	6.3096	0	0	0	0	0	0
	7.0795	0	0	0	0	0	0
	7.9433	0	0	0	0	0	0
	8.9125	0	0	0	0	0	0
AND
	Mean(mSv/y)	0.24611	0.054601	0.27267	0.060331	0.058691	0.6924
	Sigma(mSv/y)	0.071898	0.017489	0.021694	0.011163	0.012629	0.13484
	Min.(mSv/y)	0.13837	0.028633	0.2378	0.043117	0.039659	0.48757	at	lat.(deg)=	42.479	lon.(deg)=	1.479	alt.(m)=	1260.9
	Max.(mSv/y)	0.36653	0.08441	0.30739	0.078791	0.07994	0.91706	at	lat.(deg)=	42.479	lon.(deg)=	1.646	alt.(m)=	2536.8
	E_low(mSv/y)	Neutron	Proton	Muon	Electron	Photon	Total
	0.001	0	0	0	0	0	0
	0.001122	0	0	0	0	0	0
	0.0012589	0	0	0	0	0	0
	0.0014125	0	0	0	0	0	0
	0.0015849	0	0	0	0	0	0
	0.0017783	0	0	0	0	0	0
	0.0019953	0	0	0	0	0	0
	0.0022387	0	0	0	0	0	0
	0.0025119	0	0	0	0	0	0
	0.0028184	0	0	0	0	0	0
	0.0031623	0	0	0	0	0	0
	0.0035481	0	0	0	0	0	0
	0.0039811	0	0	0	0	0	0
	0.0044668	0	0	0	0	0	0
	0.0050119	0	0	0	0	0	0
	0.0056234	0	0	0	0	0	0
	0.0063096	0	0	0	0	0	0
	0.0070795	0	0	0	0	0	0
	0.0079433	0	0	0	0	0	0
	0.0089125	0	0	0	0	0	0
	0.01	0	0	0	0	0	0
	0.01122	0	0	0	0	0	0
	0.012589	0	0	0	0	0	0
	0.014125	0	0	0	0	0	0
	0.015849	0	0	0	0	0	0
	0.017783	0	0	0	0	0	0
	0.019953	0	0	0	0	0	0
	0.022387	0	0	0	0	0	0
	0.025119	0	0	0	0	0	0
	0.028184	0	1.5787	0	0	0	0
	0.031623	0	0	0	0	0	0
	0.035481	0	0.61699	0	0	0.4375	0
	0.039811	0	0.33665	0	1.5787	1.1411	0
	0.044668	0	1.58	0	0.12899	0.95364	0
	0.050119	0	0.44304	0	2.4046	1.747	0
	0.056234	0	0.54534	0	0.44308	0.27605	0
	0.063096	0	1.5822	0	2.1637	2.1652	0
	0.070795	0	1.2061	0	1.9621	1.4938	0
	0.079433	0	0.79223	0	0	0.46682	0
	0.089125	0	0	0	0	0	0
	0.1	0	0	0	0	0	0
	0.1122	0	0	0	0	0	0
	0.12589	0.58394	0	0	0	0	0
	0.14125	0.99471	0	0	0	0	0
	0.15849	0.12899	0	0	0	0	0
	0.17783	0.82465	0	0	0	0	0
	0.19953	1.58	0	0	0	0	0
	0.22387	0.44304	0	1.5787	0	0	0
	0.25119	0.54534	0	3.3228	0	0	0
	0.28184	1.6199	0	3.7796	0	0	0
	0.31623	1.2133	0	0	0	0	0
	0.35481	0.74733	0	0	0	0	0
	0.39811	0	0	0	0	0	0
	0.44668	0	0	0	0	0	0.62757
	0.50119	0	0	0	0	0	1.0801
	0.56234	0	0	0	0	0	1.4926
	0.63096	0	0	0	0	0	1.3551
	0.70795	0	0	0	0	0	1.784
	0.79433	0	0	0	0	0	1.5945
	0.89125	0	0	0	0	0	0.74733
	1	0	0	0	0	0	0
	1.122	0	0	0	0	0	0
	1.2589	0	0	0	0	0	0
	1.4125	0	0	0	0	0	0
	1.5849	0	0	0	0	0	0
	1.7783	0	0	0	0	0	0
	1.9953	0	0	0	0	0	0
	2.2387	0	0	0	0	0	0
	2.5119	0	0	0	0	0	0
	2.8184	0	0	0	0	0	0
	3.1623	0	0	0	0	0	0
	3.5481	0	0	0	0	0	0
	3.9811	0	0	0	0	0	0
	4.4668	0	0	0	0	0	0
	5.0119	0	0	0	0	0	0
	5.6234	0	0	0	0	0	0
	6.3096	0	0	0	0	0	0
	7.0795	0	0	0	0	0	0
	7.9433	0	0	0	0	0	0
	8.9125	0	0	0	0	0	0
ANT
	Mean(mSv/y)	0.031248	0.0068905	0.19095	0.016879	0.015172	0.26114
	Sigma(mSv/y)	0.00059307	0.00010754	0.00054351	0.00024618	0.00021539	0.0015075
	Min.(mSv/y)	0.030789	0.0068148	0.19053	0.01673	0.015059	0.25993	at	lat.(deg)=	12.021	lon.(deg)=	-68.229	alt.(m)=	1
	Max.(mSv/y)	0.034044	0.0075193	0.19086	0.018545	0.01671	0.26767	at	lat.(deg)=	12.271	lon.(deg)=	-68.396	alt.(m)=	112.1
	E_low(mSv/y)	Neutron	Proton	Muon	Electron	Photon	Total
	0.001	0	0	0	0	0	0
	0.001122	0	0	0	0	0	0
	0.0012589	0	0	0	0	0	0
	0.0014125	0	0	0	0	0	0
	0.0015849	0	0	0	0	0	0
	0.0017783	0	0	0	0	0	0
	0.0019953	0	0	0	0	0	0
	0.0022387	0	0	0	0	0	0
	0.0025119	0	0	0	0	0	0
	0.0028184	0	0	0	0	0	0
	0.0031623	0	0	0	0	0	0
	0.0035481	0	0	0	0	0	0
	0.0039811	0	0	0	0	0	0
	0.0044668	0	0	0	0	0	0
	0.0050119	0	0	0	0	0	0
	0.0056234	0	0	0	0	0	0
	0.0063096	0	8.3942	0	0	0	0
	0.0070795	0	0.28692	0	0	0	0
	0.0079433	0	0	0	0	0	0
	0.0089125	0	0	0	0	0	0
	0.01	0	0	0	0	0	0
	0.01122	0	0	0	0	0	0
	0.012589	0	0	0	0	0	0
	0.014125	0	0	0	0	8.3942	0
	0.015849	0	0	0	8.4997	0.28692	0
	0.017783	0	0	0	0.18141	0	0
	0.019953	0	0	0	0	0	0
	0.022387	0	0	0	0	0	0
	0.025119	0	0	0	0	0	0
	0.028184	6.4796	0	0	0	0	0
	0.031623	2.2015	0	0	0	0	0
	0.035481	0	0	0	0	0	0
	0.039811	0	0	0	0	0	0
	0.044668	0	0	0	0	0	0
	0.050119	0	0	0	0	0	0
	0.056234	0	0	0	0	0	0
	0.063096	0	0	0	0	0	0
	0.070795	0	0	0	0	0	0
	0.079433	0	0	0	0	0	0
	0.089125	0	0	0	0	0	0
	0.1	0	0	0	0	0	0
	0.1122	0	0	0	0	0	0
	0.12589	0	0	0	0	0	0
	0.14125	0	0	0	0	0	0
	0.15849	0	0	0	0	0	0
	0.17783	0	0	8.6811	0	0	0
	0.19953	0	0	0	0	0	0
	0.22387	0	0	0	0	0	0
	0.25119	0	0	0	0	0	8.6811
	0.28184	0	0	0	0	0	0
	0.31623	0	0	0	0	0	0
	0.35481	0	0	0	0	0	0
	0.39811	0	0	0	0	0	0
	0.44668	0	0	0	0	0	0
	0.50119	0	0	0	0	0	0
	0.56234	0	0	0	0	0	0
	0.63096	0	0	0	0	0	0
	0.70795	0	0	0	0	0	0
	0.79433	0	0	0	0	0	0
	0.89125	0	0	0	0	0	0
	1	0	0	0	0	0	0
	1.122	0	0	0	0	0	0
	1.2589	0	0	0	0	0	0
	1.4125	0	0	0	0	0	0
	1.5849	0	0	0	0	0	0
	1.7783	0	0	0	0	0	0
	1.9953	0	0	0	0	0	0
	2.2387	0	0	0	0	0	0
	2.5119	0	0	0	0	0	0
	2.8184	0	0	0	0	0	0
	3.1623	0	0	0	0	0	0
	3.5481	0	0	0	0	0	0
	3.9811	0	0	0	0	0	0
	4.4668	0	0	0	0	0	0
	5.0119	0	0	0	0	0	0
	5.6234	0	0	0	0	0	0
	6.3096	0	0	0	0	0	0
	7.0795	0	0	0	0	0	0
	7.9433	0	0	0	0	0	0
	8.9125	0	0	0	0	0	0
ARE
	Mean(mSv/y)	0.030142	0.0069858	0.18422	0.017885	0.016279	0.25551
	Sigma(mSv/y)	0.0036573	0.00088491	0.0021511	0.0019761	0.0018194	0.010249
	Min.(mSv/y)	0.026746	0.0062071	0.18346	0.015837	0.014406	0.24665	at	lat.(deg)=	24.021	lon.(deg)=	52.312	alt.(m)=	0
	Max.(mSv/y)	0.085873	0.021682	0.22226	0.038787	0.035788	0.40439	at	lat.(deg)=	25.938	lon.(deg)=	56.188	alt.(m)=	1377.6
	E_low(mSv/y)	Neutron	Proton	Muon	Electron	Photon	Total
	0.001	0	0	0	0	0	0
	0.001122	0	0	0	0	0	0
	0.0012589	0	0	0	0	0	0
	0.0014125	0	0	0	0	0	0
	0.0015849	0	0	0	0	0	0
	0.0017783	0	0	0	0	0	0
	0.0019953	0	0	0	0	0	0
	0.0022387	0	0	0	0	0	0
	0.0025119	0	0	0	0	0	0
	0.0028184	0	0	0	0	0	0
	0.0031623	0	0	0	0	0	0
	0.0035481	0	0	0	0	0	0
	0.0039811	0	0	0	0	0	0
	0.0044668	0	0	0	0	0	0
	0.0050119	0	0	0	0	0	0
	0.0056234	0	0.34187	0	0	0	0
	0.0063096	0	6.2506	0	0	0	0
	0.0070795	0	1.4922	0	0	0	0
	0.0079433	0	0.28847	0	0	0	0
	0.0089125	0	0.145	0	0	0	0
	0.01	0	0.096141	0	0	0	0
	0.01122	0	0.038683	0	0	0	0
	0.012589	0	0.015655	0	0	0	0
	0.014125	0	0.0032852	0	0.00030299	3.9056	0
	0.015849	0	0.0062661	0	5.1555	3.8956	0
	0.017783	0	0.0019353	0	2.7942	0.49096	0
	0.019953	0	0.0010102	0	0.39648	0.18176	0
	0.022387	0	0	0	0.15738	0.16027	0
	0.025119	2.1166	0	0	0.14221	0.034424	0
	0.028184	5.1787	0	0	0.025804	0.0095513	0
	0.031623	0.92387	0	0	0.0082014	0.0028014	0
	0.035481	0.19268	0	0	0.0010102	0.00014415	0
	0.039811	0.16063	0	0	0	0	0
	0.044668	0.070162	0	0	0	0	0
	0.050119	0.015663	0	0	0	0	0
	0.056234	0.013537	0	0	0	0	0
	0.063096	0.0062661	0	0	0	0	0
	0.070795	0.0019353	0	0	0	0	0
	0.079433	0.0010102	0	0	0	0	0
	0.089125	0	0	0	0	0	0
	0.1	0	0	0	0	0	0
	0.1122	0	0	0	0	0	0
	0.12589	0	0	0	0	0	0
	0.14125	0	0	0	0	0	0
	0.15849	0	0	0	0	0	0
	0.17783	0	0	8.6461	0	0	0
	0.19953	0	0	0.035016	0	0	0
	0.22387	0	0	0	0	0	2.7794
	0.25119	0	0	0	0	0	5.6254
	0.28184	0	0	0	0	0	0.23785
	0.31623	0	0	0	0	0	0.0292
	0.35481	0	0	0	0	0	0.0090675
	0.39811	0	0	0	0	0	0.00014415
	0.44668	0	0	0	0	0	0
	0.50119	0	0	0	0	0	0
	0.56234	0	0	0	0	0	0
	0.63096	0	0	0	0	0	0
	0.70795	0	0	0	0	0	0
	0.79433	0	0	0	0	0	0
	0.89125	0	0	0	0	0	0
	1	0	0	0	0	0	0
	1.122	0	0	0	0	0	0
	1.2589	0	0	0	0	0	0
	1.4125	0	0	0	0	0	0
	1.5849	0	0	0	0	0	0
	1.7783	0	0	0	0	0	0
	1.9953	0	0	0	0	0	0
	2.2387	0	0	0	0	0	0
	2.5119	0	0	0	0	0	0
	2.8184	0	0	0	0	0	0
	3.1623	0	0	0	0	0	0
	3.5481	0	0	0	0	0	0
	3.9811	0	0	0	0	0	0
	4.4668	0	0	0	0	0	0
	5.0119	0	0	0	0	0	0
	5.6234	0	0	0	0	0	0
	6.3096	0	0	0	0	0	0
	7.0795	0	0	0	0	0	0
	7.9433	0	0	0	0	0	0
	8.9125	0	0	0	0	0	0
ARG
	Mean(mSv/y)	0.052536	0.012115	0.20133	0.023529	0.02155	0.31106
	Sigma(mSv/y)	0.067037	0.02089	0.026082	0.01784	0.01958	0.15079
	Min.(mSv/y)	0.033941	0.0073084	0.19314	0.017615	0.015716	0.26772	at	lat.(deg)=-28.896	lon.(deg)=	-59.438	alt.(m)=	17.9
	Max.(mSv/y)	1.7346	0.63196	0.60593	0.57785	0.6261	4.1764	at	lat.(deg)=-27.104	lon.(deg)=	-68.562	alt.(m)=	6275.3
	E_low(mSv/y)	Neutron	Proton	Muon	Electron	Photon	Total
	0.001	0	0	0	0	0	0
	0.001122	0	0	0	0	0	0
	0.0012589	0	0	0	0	0	0
	0.0014125	0	0	0	0	0	0
	0.0015849	0	0	0	0	0	0
	0.0017783	0	0	0	0	0	0
	0.0019953	0	0	0	0	0	0
	0.0022387	0	0	0	0	0	0
	0.0025119	0	0	0	0	0	0
	0.0028184	0	0	0	0	0	0
	0.0031623	0	0	0	0	0	0
	0.0035481	0	0	0	0	0	0
	0.0039811	0	0	0	0	0	0
	0.0044668	0	0	0	0	0	0
	0.0050119	0	0	0	0	0	0
	0.0056234	0	0	0	0	0	0
	0.0063096	0	0	0	0	0	0
	0.0070795	0	5.0538	0	0	0	0
	0.0079433	0	1.0389	0	0	0	0
	0.0089125	0	0.48581	0	0	0	0
	0.01	0	0.63815	0	0	0	0
	0.01122	0	0.25352	0	0	0	0
	0.012589	0	0.28769	0	0	0	0
	0.014125	0	0.15384	0	0	0.41515	0
	0.015849	0	0.16832	0	0.29944	5.2905	0
	0.017783	0	0.084451	0	5.4277	0.58836	0
	0.019953	0	0.087506	0	0.59411	0.61312	0
	0.022387	0	0.049691	0	0.64452	0.49788	0
	0.025119	0	0.074197	0	0.46783	0.44171	0
	0.028184	0	0.042077	0	0.45586	0.24491	0
	0.031623	0.82309	0.035206	0	0.24166	0.15363	0
	0.035481	4.8509	0.024647	0	0.14088	0.10127	0
	0.039811	0.70624	0.018646	0	0.11399	0.081645	0
	0.044668	0.6704	0.015569	0	0.066893	0.045122	0
	0.050119	0.35857	0.013536	0	0.03968	0.027828	0
	0.056234	0.33217	0.013852	0	0.026574	0.021566	0
	0.063096	0.19941	0.011828	0	0.022212	0.018611	0
	0.070795	0.15448	0.010674	0	0.017708	0.014756	0
	0.079433	0.092748	0.0094797	0	0.012998	0.011642	0
	0.089125	0.092259	0.0076608	0	0.010166	0.010794	0
	0.1	0.073282	0.0078673	0	0.010484	0.0091579	0
	0.1122	0.056032	0.0099767	0	0.012873	0.01037	0
	0.12589	0.041198	0.012647	0	0.016894	0.013309	0
	0.14125	0.026982	0.012077	0	0.014709	0.013998	0
	0.15849	0.020392	0.013909	0	0.012448	0.014661	0
	0.17783	0.017723	0.013856	7.1344	0.010436	0.012699	0
	0.19953	0.013409	0.0087349	1.0215	0.0083699	0.0093786	0
	0.22387	0.015855	0.0089123	0.28622	0.007587	0.0078481	0
	0.25119	0.012992	0.0074234	0.081082	0.0030327	0.0066073	5.8155
	0.28184	0.010453	0.0041309	0.042371	0.0011139	0.0026996	1.4695
	0.31623	0.01009	0.0012644	0.028865	0.00051813	0.0010183	0.58223
	0.35481	0.0087264	0.00076627	0.0349	0.0002276	0.0005291	0.28811
	0.39811	0.012534	0.00027932	0.037265	8.4158e-05	0.00015182	0.14937
	0.44668	0.015943	9.0342e-05	0.013255	0.00012075	8.8677e-05	0.11555
	0.50119	0.014958	0.00011834	0.0010821	1.6017e-05	0.00010736	0.057699
	0.56234	0.015466	2.3552e-05	0.00012748	1.2082e-05	1.9016e-05	0.030799
	0.63096	0.011225	4.5472e-06	0	0	0	0.022251
	0.70795	0.010003	0	0	0	0	0.020741
	0.79433	0.0078945	0	0	0	0	0.016126
	0.89125	0.0037168	0	0	0	0	0.012026
	1	0.0011048	0	0	0	0	0.012621
	1.122	0.00056883	0	0	0	0	0.017265
	1.2589	0.00015504	0	0	0	0	0.01637
	1.4125	0.00012983	0	0	0	0	0.019094
	1.5849	2.3557e-05	0	0	0	0	0.012587
	1.7783	0	0	0	0	0	0.01108
	1.9953	0	0	0	0	0	0.0076778
	2.2387	0	0	0	0	0	0.003052
	2.5119	0	0	0	0	0	0.00086011
	2.8184	0	0	0	0	0	0.00030668
	3.1623	0	0	0	0	0	9.1477e-05
	3.5481	0	0	0	0	0	0.00011385
	3.9811	0	0	0	0	0	1.2082e-05
	4.4668	0	0	0	0	0	0
	5.0119	0	0	0	0	0	0
	5.6234	0	0	0	0	0	0
	6.3096	0	0	0	0	0	0
	7.0795	0	0	0	0	0	0
	7.9433	0	0	0	0	0	0
	8.9125	0	0	0	0	0	0
ARM
	Mean(mSv/y)	0.16663	0.037656	0.25075	0.049557	0.047184	0.55177
	Sigma(mSv/y)	0.085878	0.021876	0.030338	0.015655	0.017228	0.17078
	Min.(mSv/y)	0.059775	0.01143	0.19978	0.025457	0.022906	0.31934	at	lat.(deg)=	41.312	lon.(deg)=	44.812	alt.(m)=	369.7
	Max.(mSv/y)	0.60068	0.157	0.37359	0.12979	0.14019	1.4013	at	lat.(deg)=	40.521	lon.(deg)=	44.188	alt.(m)=	3481.2
	E_low(mSv/y)	Neutron	Proton	Muon	Electron	Photon	Total
	0.001	0	0	0	0	0	0
	0.001122	0	0	0	0	0	0
	0.0012589	0	0	0	0	0	0
	0.0014125	0	0	0	0	0	0
	0.0015849	0	0	0	0	0	0
	0.0017783	0	0	0	0	0	0
	0.0019953	0	0	0	0	0	0
	0.0022387	0	0	0	0	0	0
	0.0025119	0	0	0	0	0	0
	0.0028184	0	0	0	0	0	0
	0.0031623	0	0	0	0	0	0
	0.0035481	0	0	0	0	0	0
	0.0039811	0	0	0	0	0	0
	0.0044668	0	0	0	0	0	0
	0.0050119	0	0	0	0	0	0
	0.0056234	0	0	0	0	0	0
	0.0063096	0	0	0	0	0	0
	0.0070795	0	0	0	0	0	0
	0.0079433	0	0	0	0	0	0
	0.0089125	0	0	0	0	0	0
	0.01	0	0	0	0	0	0
	0.01122	0	0.00032693	0	0	0	0
	0.012589	0	0.013944	0	0	0	0
	0.014125	0	0.029619	0	0	0	0
	0.015849	0	0.13619	0	0	0	0
	0.017783	0	1.2474	0	0	0	0
	0.019953	0	1.2151	0	0	0	0
	0.022387	0	1.0908	0	0	0.0021346	0
	0.025119	0	0.67661	0	0.0021346	0.024201	0
	0.028184	0	0.36418	0	0.03548	0.63351	0
	0.031623	0	0.4379	0	1.2925	2.0079	0
	0.035481	0	0.43893	0	2.0229	1.7339	0
	0.039811	0	0.41371	0	1.2682	0.61878	0
	0.044668	0	0.49179	0	0.74644	0.75443	0
	0.050119	0	0.56845	0	0.74563	0.65833	0
	0.056234	0.00016599	0.4764	0	0.9188	0.84467	0
	0.063096	0.01096	0.31918	0	0.78207	0.55545	0
	0.070795	0.034614	0.30668	0	0.42052	0.38679	0
	0.079433	0.56871	0.11449	0	0.20042	0.16622	0
	0.089125	1.3409	0.15721	0	0.14359	0.14431	0
	0.1	1.3887	0.076277	0	0.087949	0.11604	0
	0.1122	0.69198	0.081939	0	0.01228	0.031673	0
	0.12589	0.68859	0.021813	0	0.0022589	0.0027026	0
	0.14125	0.44223	0.0022589	0	0	0	0
	0.15849	0.51001	0	0	0	0	0
	0.17783	0.43958	0	0	0	0	0
	0.19953	0.54027	0	1.457	0	0	0
	0.22387	0.64823	0	3.7127	0	0	0
	0.25119	0.48531	0	2.1324	0	0	0
	0.28184	0.29521	0	1.0327	0	0	0
	0.31623	0.20949	0	0.33059	0	0	0.018528
	0.35481	0.17587	0	0.015712	0	0	0.88244
	0.39811	0.11428	0	0	0	0	2.6437
	0.44668	0.07753	0	0	0	0	1.1354
	0.50119	0.016212	0	0	0	0	0.77933
	0.56234	0.0022589	0	0	0	0	0.77502
	0.63096	0	0	0	0	0	0.92931
	0.70795	0	0	0	0	0	0.68546
	0.79433	0	0	0	0	0	0.40029
	0.89125	0	0	0	0	0	0.20289
	1	0	0	0	0	0	0.14884
	1.122	0	0	0	0	0	0.073374
	1.2589	0	0	0	0	0	0.0065508
	1.4125	0	0	0	0	0	0
	1.5849	0	0	0	0	0	0
	1.7783	0	0	0	0	0	0
	1.9953	0	0	0	0	0	0
	2.2387	0	0	0	0	0	0
	2.5119	0	0	0	0	0	0
	2.8184	0	0	0	0	0	0
	3.1623	0	0	0	0	0	0
	3.5481	0	0	0	0	0	0
	3.9811	0	0	0	0	0	0
	4.4668	0	0	0	0	0	0
	5.0119	0	0	0	0	0	0
	5.6234	0	0	0	0	0	0
	6.3096	0	0	0	0	0	0
	7.0795	0	0	0	0	0	0
	7.9433	0	0	0	0	0	0
	8.9125	0	0	0	0	0	0
ASM
	Mean(mSv/y)	0.030746	0.0070364	0.18607	0.017794	0.016173	0.25782
	Sigma(mSv/y)	0.0022956	0.00052168	0.00049564	0.0013905	0.0012726	0.0059201
	Min.(mSv/y)	0.027159	0.0062745	0.18431	0.015911	0.014467	0.24813	at	lat.(deg)=-11.062	lon.(deg)=-171.021	alt.(m)=	0
	Max.(mSv/y)	0.040317	0.009258	0.19037	0.023363	0.021278	0.28459	at	lat.(deg)=-14.229	lon.(deg)=-169.479	alt.(m)=	426.3
	E_low(mSv/y)	Neutron	Proton	Muon	Electron	Photon	Total
	0.001	0	0	0	0	0	0
	0.001122	0	0	0	0	0	0
	0.0012589	0	0	0	0	0	0
	0.0014125	0	0	0	0	0	0
	0.0015849	0	0	0	0	0	0
	0.0017783	0	0	0	0	0	0
	0.0019953	0	0	0	0	0	0
	0.0022387	0	0	0	0	0	0
	0.0025119	0	0	0	0	0	0
	0.0028184	0	0	0	0	0	0
	0.0031623	0	0	0	0	0	0
	0.0035481	0	0	0	0	0	0
	0.0039811	0	0	0	0	0	0
	0.0044668	0	0	0	0	0	0
	0.0050119	0	0	0	0	0	0
	0.0056234	0	0.0055191	0	0	0	0
	0.0063096	0	5.9066	0	0	0	0
	0.0070795	0	2.6164	0	0	0	0
	0.0079433	0	0.09914	0	0	0	0
	0.0089125	0	0.053438	0	0	0	0
	0.01	0	0	0	0	0	0
	0.01122	0	0	0	0	0	0
	0.012589	0	0	0	0	0	0
	0.014125	0	0	0	0	2.7164	0
	0.015849	0	0	0	4.4854	4.6042	0
	0.017783	0	0	0	4.0432	1.3052	0
	0.019953	0	0	0	0.09914	0.055222	0
	0.022387	0	0	0	0.053438	0	0
	0.025119	1.9123	0	0	0	0	0
	0.028184	4.0122	0	0	0	0	0
	0.031623	2.6044	0	0	0	0	0
	0.035481	0.098696	0	0	0	0	0
	0.039811	0.053438	0	0	0	0	0
	0.044668	0	0	0	0	0	0
	0.050119	0	0	0	0	0	0
	0.056234	0	0	0	0	0	0
	0.063096	0	0	0	0	0	0
	0.070795	0	0	0	0	0	0
	0.079433	0	0	0	0	0	0
	0.089125	0	0	0	0	0	0
	0.1	0	0	0	0	0	0
	0.1122	0	0	0	0	0	0
	0.12589	0	0	0	0	0	0
	0.14125	0	0	0	0	0	0
	0.15849	0	0	0	0	0	0
	0.17783	0	0	8.6811	0	0	0
	0.19953	0	0	0	0	0	0
	0.22387	0	0	0	0	0	1.9123
	0.25119	0	0	0	0	0	6.7153
	0.28184	0	0	0	0	0	0.053438
	0.31623	0	0	0	0	0	0
	0.35481	0	0	0	0	0	0
	0.39811	0	0	0	0	0	0
	0.44668	0	0	0	0	0	0
	0.50119	0	0	0	0	0	0
	0.56234	0	0	0	0	0	0
	0.63096	0	0	0	0	0	0
	0.70795	0	0	0	0	0	0
	0.79433	0	0	0	0	0	0
	0.89125	0	0	0	0	0	0
	1	0	0	0	0	0	0
	1.122	0	0	0	0	0	0
	1.2589	0	0	0	0	0	0
	1.4125	0	0	0	0	0	0
	1.5849	0	0	0	0	0	0
	1.7783	0	0	0	0	0	0
	1.9953	0	0	0	0	0	0
	2.2387	0	0	0	0	0	0
	2.5119	0	0	0	0	0	0
	2.8184	0	0	0	0	0	0
	3.1623	0	0	0	0	0	0
	3.5481	0	0	0	0	0	0
	3.9811	0	0	0	0	0	0
	4.4668	0	0	0	0	0	0
	5.0119	0	0	0	0	0	0
	5.6234	0	0	0	0	0	0
	6.3096	0	0	0	0	0	0
	7.0795	0	0	0	0	0	0
	7.9433	0	0	0	0	0	0
	8.9125	0	0	0	0	0	0
ATG
	Mean(mSv/y)	0.031388	0.006903	0.19127	0.016882	0.015158	0.2616
	Sigma(mSv/y)	3.8678e-05	5.8002e-06	4.3864e-05	9.7021e-06	6.4048e-06	0.00010439
	Min.(mSv/y)	0.031299	0.0068878	0.1912	0.016851	0.015134	0.26137	at	lat.(deg)=	16.979	lon.(deg)=	-61.729	alt.(m)=	0
	Max.(mSv/y)	0.031662	0.0069441	0.19158	0.01695	0.015203	0.26234	at	lat.(deg)=	17.729	lon.(deg)=	-61.854	alt.(m)=	1
	E_low(mSv/y)	Neutron	Proton	Muon	Electron	Photon	Total
	0.001	0	0	0	0	0	0
	0.001122	0	0	0	0	0	0
	0.0012589	0	0	0	0	0	0
	0.0014125	0	0	0	0	0	0
	0.0015849	0	0	0	0	0	0
	0.0017783	0	0	0	0	0	0
	0.0019953	0	0	0	0	0	0
	0.0022387	0	0	0	0	0	0
	0.0025119	0	0	0	0	0	0
	0.0028184	0	0	0	0	0	0
	0.0031623	0	0	0	0	0	0
	0.0035481	0	0	0	0	0	0
	0.0039811	0	0	0	0	0	0
	0.0044668	0	0	0	0	0	0
	0.0050119	0	0	0	0	0	0
	0.0056234	0	0	0	0	0	0
	0.0063096	0	8.6811	0	0	0	0
	0.0070795	0	0	0	0	0	0
	0.0079433	0	0	0	0	0	0
	0.0089125	0	0	0	0	0	0
	0.01	0	0	0	0	0	0
	0.01122	0	0	0	0	0	0
	0.012589	0	0	0	0	0	0
	0.014125	0	0	0	0	8.6811	0
	0.015849	0	0	0	8.6811	0	0
	0.017783	0	0	0	0	0	0
	0.019953	0	0	0	0	0	0
	0.022387	0	0	0	0	0	0
	0.025119	0	0	0	0	0	0
	0.028184	8.6429	0	0	0	0	0
	0.031623	0.038228	0	0	0	0	0
	0.035481	0	0	0	0	0	0
	0.039811	0	0	0	0	0	0
	0.044668	0	0	0	0	0	0
	0.050119	0	0	0	0	0	0
	0.056234	0	0	0	0	0	0
	0.063096	0	0	0	0	0	0
	0.070795	0	0	0	0	0	0
	0.079433	0	0	0	0	0	0
	0.089125	0	0	0	0	0	0
	0.1	0	0	0	0	0	0
	0.1122	0	0	0	0	0	0
	0.12589	0	0	0	0	0	0
	0.14125	0	0	0	0	0	0
	0.15849	0	0	0	0	0	0
	0.17783	0	0	8.6811	0	0	0
	0.19953	0	0	0	0	0	0
	0.22387	0	0	0	0	0	0
	0.25119	0	0	0	0	0	8.6811
	0.28184	0	0	0	0	0	0
	0.31623	0	0	0	0	0	0
	0.35481	0	0	0	0	0	0
	0.39811	0	0	0	0	0	0
	0.44668	0	0	0	0	0	0
	0.50119	0	0	0	0	0	0
	0.56234	0	0	0	0	0	0
	0.63096	0	0	0	0	0	0
	0.70795	0	0	0	0	0	0
	0.79433	0	0	0	0	0	0
	0.89125	0	0	0	0	0	0
	1	0	0	0	0	0	0
	1.122	0	0	0	0	0	0
	1.2589	0	0	0	0	0	0
	1.4125	0	0	0	0	0	0
	1.5849	0	0	0	0	0	0
	1.7783	0	0	0	0	0	0
	1.9953	0	0	0	0	0	0
	2.2387	0	0	0	0	0	0
	2.5119	0	0	0	0	0	0
	2.8184	0	0	0	0	0	0
	3.1623	0	0	0	0	0	0
	3.5481	0	0	0	0	0	0
	3.9811	0	0	0	0	0	0
	4.4668	0	0	0	0	0	0
	5.0119	0	0	0	0	0	0
	5.6234	0	0	0	0	0	0
	6.3096	0	0	0	0	0	0
	7.0795	0	0	0	0	0	0
	7.9433	0	0	0	0	0	0
	8.9125	0	0	0	0	0	0
AUS
	Mean(mSv/y)	0.055287	0.010679	0.19851	0.021102	0.019333	0.30492
	Sigma(mSv/y)	0.013161	0.0026092	0.0045708	0.0035875	0.0034129	0.0267
	Min.(mSv/y)	0.026396	0.0061499	0.18267	0.015787	0.014366	0.24537	at	lat.(deg)=-10.438	lon.(deg)=	105.729	alt.(m)=	1
	Max.(mSv/y)	0.26213	0.060603	0.26972	0.058797	0.057622	0.70887	at	lat.(deg)=-36.396	lon.(deg)=	148.312	alt.(m)=	1864.2
	E_low(mSv/y)	Neutron	Proton	Muon	Electron	Photon	Total
	0.001	0	0	0	0	0	0
	0.001122	0	0	0	0	0	0
	0.0012589	0	0	0	0	0	0
	0.0014125	0	0	0	0	0	0
	0.0015849	0	0	0	0	0	0
	0.0017783	0	0	0	0	0	0
	0.0019953	0	0	0	0	0	0
	0.0022387	0	0	0	0	0	0
	0.0025119	0	0	0	0	0	0
	0.0028184	0	0	0	0	0	0
	0.0031623	0	0	0	0	0	0
	0.0035481	0	0	0	0	0	0
	0.0039811	0	0	0	0	0	0
	0.0044668	0	0	0	0	0	0
	0.0050119	0	0	0	0	0	0
	0.0056234	0	0.0038144	0	0	0	0
	0.0063096	0	0.1314	0	0	0	0
	0.0070795	0	0.3147	0	0	0	0
	0.0079433	0	1.0097	0	0	0	0
	0.0089125	0	2.3834	0	0	0	0
	0.01	0	2.2806	0	0	0	0
	0.01122	0	1.5305	0	0	0	0
	0.012589	0	0.43121	0	0	0	0
	0.014125	0	0.14467	0	0.00045172	0.2297	0
	0.015849	0	0.25447	0	0.23254	3.3879	0
	0.017783	0	0.084204	0	4.0771	2.7884	0
	0.019953	0	0.05443	0	2.6463	1.1755	0
	0.022387	0	0.033029	0	0.87993	0.42946	0
	0.025119	0.056463	0.011745	0	0.22575	0.28777	0
	0.028184	0.047455	0.0071217	0	0.45324	0.28001	0
	0.031623	0.21902	0.0033339	0	0.099135	0.078815	0
	0.035481	0.19052	0.0017444	0	0.055302	0.017796	0
	0.039811	0.93455	0.00072428	0	0.0086747	0.0046669	0
	0.044668	0.95477	0.00025322	0	0.0023709	0.00093262	0
	0.050119	3.0076	2.5429e-05	0	0.00023869	0.00010279	0
	0.056234	1.9795	1.7259e-05	0	1.7259e-05	1.7259e-05	0
	0.063096	0.65241	0	0	0	0	0
	0.070795	0.16017	0	0	0	0	0
	0.079433	0.14416	0	0	0	0	0
	0.089125	0.22467	0	0	0	0	0
	0.1	0.052499	0	0	0	0	0
	0.1122	0.03906	0	0	0	0	0
	0.12589	0.0095928	0	0	0	0	0
	0.14125	0.0051171	0	0	0	0	0
	0.15849	0.0022358	0	0	0	0	0
	0.17783	0.00096861	0	7.7342	0	0	0
	0.19953	0.00025322	0	0.90859	0	0	0
	0.22387	2.5429e-05	0	0.038026	0	0	0.056604
	0.25119	1.7259e-05	0	0.0002959	0	0	0.98737
	0.28184	0	0	0	0	0	6.1684
	0.31623	0	0	0	0	0	0.97039
	0.35481	0	0	0	0	0	0.37803
	0.39811	0	0	0	0	0	0.097581
	0.44668	0	0	0	0	0	0.017406
	0.50119	0	0	0	0	0	0.0044223
	0.56234	0	0	0	0	0	0.00080729
	0.63096	0	0	0	0	0	6.8257e-05
	0.70795	0	0	0	0	0	1.7259e-05
	0.79433	0	0	0	0	0	0
	0.89125	0	0	0	0	0	0
	1	0	0	0	0	0	0
	1.122	0	0	0	0	0	0
	1.2589	0	0	0	0	0	0
	1.4125	0	0	0	0	0	0
	1.5849	0	0	0	0	0	0
	1.7783	0	0	0	0	0	0
	1.9953	0	0	0	0	0	0
	2.2387	0	0	0	0	0	0
	2.5119	0	0	0	0	0	0
	2.8184	0	0	0	0	0	0
	3.1623	0	0	0	0	0	0
	3.5481	0	0	0	0	0	0
	3.9811	0	0	0	0	0	0
	4.4668	0	0	0	0	0	0
	5.0119	0	0	0	0	0	0
	5.6234	0	0	0	0	0	0
	6.3096	0	0	0	0	0	0
	7.0795	0	0	0	0	0	0
	7.9433	0	0	0	0	0	0
	8.9125	0	0	0	0	0	0
AUT
	Mean(mSv/y)	0.10009	0.020502	0.21363	0.031345	0.029307	0.39487
	Sigma(mSv/y)	0.063117	0.01523	0.022585	0.011441	0.011653	0.12366
	Min.(mSv/y)	0.05496	0.01045	0.19789	0.020277	0.018607	0.30218	at	lat.(deg)=	47.896	lon.(deg)=	16.771	alt.(m)=	88
	Max.(mSv/y)	0.67559	0.17598	0.36431	0.11909	0.12922	1.4642	at	lat.(deg)=	46.896	lon.(deg)=	10.854	alt.(m)=	3263.1
	E_low(mSv/y)	Neutron	Proton	Muon	Electron	Photon	Total
	0.001	0	0	0	0	0	0
	0.001122	0	0	0	0	0	0
	0.0012589	0	0	0	0	0	0
	0.0014125	0	0	0	0	0	0
	0.0015849	0	0	0	0	0	0
	0.0017783	0	0	0	0	0	0
	0.0019953	0	0	0	0	0	0
	0.0022387	0	0	0	0	0	0
	0.0025119	0	0	0	0	0	0
	0.0028184	0	0	0	0	0	0
	0.0031623	0	0	0	0	0	0
	0.0035481	0	0	0	0	0	0
	0.0039811	0	0	0	0	0	0
	0.0044668	0	0	0	0	0	0
	0.0050119	0	0	0	0	0	0
	0.0056234	0	0	0	0	0	0
	0.0063096	0	0	0	0	0	0
	0.0070795	0	0	0	0	0	0
	0.0079433	0	0	0	0	0	0
	0.0089125	0	0	0	0	0	0
	0.01	0	0.81515	0	0	0	0
	0.01122	0	1.6287	0	0	0	0
	0.012589	0	1.6381	0	0	0	0
	0.014125	0	1.0698	0	0	0	0
	0.015849	0	0.64944	0	0	0	0
	0.017783	0	0.44746	0	0	0.82446	0
	0.019953	0	0.38285	0	1.465	1.6484	0
	0.022387	0	0.31322	0	1.6799	1.7883	0
	0.025119	0	0.28617	0	1.5421	1.2527	0
	0.028184	0	0.26987	0	1.1926	0.87768	0
	0.031623	0	0.21035	0	0.78693	0.59897	0
	0.035481	0	0.17911	0	0.53109	0.48468	0
	0.039811	0	0.15093	0	0.44401	0.3656	0
	0.044668	0	0.12444	0	0.34688	0.25301	0
	0.050119	0.033778	0.14301	0	0.24422	0.21537	0
	0.056234	1.9507	0.12397	0	0.2289	0.17077	0
	0.063096	1.7058	0.075122	0	0.10904	0.088039	0
	0.070795	1.2116	0.060779	0	0.060567	0.051757	0
	0.079433	0.81385	0.039711	0	0.032624	0.03384	0
	0.089125	0.53196	0.030474	0	0.014565	0.021637	0
	0.1	0.4417	0.017649	0	0.0025861	0.005592	0
	0.1122	0.32954	0.018928	0	7.0179e-05	0.00019765	0
	0.12589	0.30308	0.0041325	0	0	7.0179e-05	0
	0.14125	0.29794	0.0016797	0	0	0	0
	0.15849	0.22084	0.00010938	0	0	0	0
	0.17783	0.1785	0	2.96	0	0	0
	0.19953	0.14178	0	3.8633	0	0	0
	0.22387	0.16335	0	1.1312	0	0	0
	0.25119	0.12476	0	0.54042	0	0	0
	0.28184	0.077737	0	0.15427	0	0	1.7114
	0.31623	0.050888	0	0.031836	0	0	3.1572
	0.35481	0.043359	0	7.0179e-05	0	0	1.3458
	0.39811	0.029675	0	0	0	0	0.72593
	0.44668	0.020583	0	0	0	0	0.5601
	0.50119	0.0092859	0	0	0	0	0.37103
	0.56234	0.00035385	0	0	0	0	0.25869
	0.63096	7.0179e-05	0	0	0	0	0.24839
	0.70795	0	0	0	0	0	0.13231
	0.79433	0	0	0	0	0	0.080153
	0.89125	0	0	0	0	0	0.05088
	1	0	0	0	0	0	0.026251
	1.122	0	0	0	0	0	0.012542
	1.2589	0	0	0	0	0	0.00035385
	1.4125	0	0	0	0	0	7.0179e-05
	1.5849	0	0	0	0	0	0
	1.7783	0	0	0	0	0	0
	1.9953	0	0	0	0	0	0
	2.2387	0	0	0	0	0	0
	2.5119	0	0	0	0	0	0
	2.8184	0	0	0	0	0	0
	3.1623	0	0	0	0	0	0
	3.5481	0	0	0	0	0	0
	3.9811	0	0	0	0	0	0
	4.4668	0	0	0	0	0	0
	5.0119	0	0	0	0	0	0
	5.6234	0	0	0	0	0	0
	6.3096	0	0	0	0	0	0
	7.0795	0	0	0	0	0	0
	7.9433	0	0	0	0	0	0
	8.9125	0	0	0	0	0	0
AZE
	Mean(mSv/y)	0.066874	0.014038	0.20648	0.025651	0.023428	0.33647
	Sigma(mSv/y)	0.059813	0.014684	0.023891	0.013244	0.013563	0.12466
	Min.(mSv/y)	0.035617	0.0074322	0.19475	0.01733	0.0154	0.27053	at	lat.(deg)=	38.438	lon.(deg)=	48.896	alt.(m)=	-27.4
	Max.(mSv/y)	0.69973	0.18405	0.39226	0.14614	0.15948	1.5817	at	lat.(deg)=	41.271	lon.(deg)=	47.979	alt.(m)=	3660.8
	E_low(mSv/y)	Neutron	Proton	Muon	Electron	Photon	Total
	0.001	0	0	0	0	0	0
	0.001122	0	0	0	0	0	0
	0.0012589	0	0	0	0	0	0
	0.0014125	0	0	0	0	0	0
	0.0015849	0	0	0	0	0	0
	0.0017783	0	0	0	0	0	0
	0.0019953	0	0	0	0	0	0
	0.0022387	0	0	0	0	0	0
	0.0025119	0	0	0	0	0	0
	0.0028184	0	0	0	0	0	0
	0.0031623	0	0	0	0	0	0
	0.0035481	0	0	0	0	0	0
	0.0039811	0	0	0	0	0	0
	0.0044668	0	0	0	0	0	0
	0.0050119	0	0	0	0	0	0
	0.0056234	0	0	0	0	0	0
	0.0063096	0	0	0	0	0	0
	0.0070795	0	1.6546	0	0	0	0
	0.0079433	0	2.9981	0	0	0	0
	0.0089125	0	0.82174	0	0	0	0
	0.01	0	0.63438	0	0	0	0
	0.01122	0	0.43385	0	0	0	0
	0.012589	0	0.31927	0	0	0	0
	0.014125	0	0.16495	0	0	0.61302	0
	0.015849	0	0.33498	0	0.57242	3.8011	0
	0.017783	0	0.17539	0	3.8776	0.96841	0
	0.019953	0	0.1617	0	0.95863	0.62926	0
	0.022387	0	0.11217	0	0.62575	0.54259	0
	0.025119	0	0.10351	0	0.54155	0.41555	0
	0.028184	0	0.10922	0	0.43752	0.48309	0
	0.031623	0	0.089067	0	0.49718	0.2573	0
	0.035481	1.4191	0.13029	0	0.25008	0.19672	0
	0.039811	3.0495	0.091316	0	0.19354	0.16408	0
	0.044668	0.88654	0.068026	0	0.20044	0.1924	0
	0.050119	0.63578	0.057775	0	0.19095	0.12134	0
	0.056234	0.53849	0.038107	0	0.10374	0.08711	0
	0.063096	0.34032	0.037785	0	0.07028	0.047667	0
	0.070795	0.23713	0.035372	0	0.054897	0.052431	0
	0.079433	0.35547	0.028067	0	0.044016	0.033331	0
	0.089125	0.16658	0.026966	0	0.034454	0.038364	0
	0.1	0.14034	0.02516	0	0.017394	0.019622	0
	0.1122	0.11662	0.013678	0	0.0054482	0.0097961	0
	0.12589	0.11773	0.0078557	0	0.0044089	0.0043359	0
	0.14125	0.12005	0.0036706	0	0.00083129	0.0027382	0
	0.15849	0.1226	0.0032751	0	0	0.00083129	0
	0.17783	0.10716	0.00083129	6.1285	0	0	0
	0.19953	0.06376	0	1.4554	0	0	0
	0.22387	0.059359	0	0.51459	0	0	0
	0.25119	0.033292	0	0.37516	0	0	3.4747
	0.28184	0.043911	0	0.12338	0	0	2.6427
	0.31623	0.034174	0	0.072757	0	0	0.80147
	0.35481	0.031658	0	0.011284	0	0	0.56953
	0.39811	0.032068	0	0	0	0	0.29423
	0.44668	0.015592	0	0	0	0	0.1977
	0.50119	0.0062895	0	0	0	0	0.21438
	0.56234	0.0048265	0	0	0	0	0.17481
	0.63096	0.0027387	0	0	0	0	0.09569
	0.70795	0	0	0	0	0	0.056704
	0.79433	0	0	0	0	0	0.053582
	0.89125	0	0	0	0	0	0.043804
	1	0	0	0	0	0	0.037664
	1.122	0	0	0	0	0	0.01394
	1.2589	0	0	0	0	0	0.006045
	1.4125	0	0	0	0	0	0.0041064
	1.5849	0	0	0	0	0	0
	1.7783	0	0	0	0	0	0
	1.9953	0	0	0	0	0	0
	2.2387	0	0	0	0	0	0
	2.5119	0	0	0	0	0	0
	2.8184	0	0	0	0	0	0
	3.1623	0	0	0	0	0	0
	3.5481	0	0	0	0	0	0
	3.9811	0	0	0	0	0	0
	4.4668	0	0	0	0	0	0
	5.0119	0	0	0	0	0	0
	5.6234	0	0	0	0	0	0
	6.3096	0	0	0	0	0	0
	7.0795	0	0	0	0	0	0
	7.9433	0	0	0	0	0	0
	8.9125	0	0	0	0	0	0
BDI
	Mean(mSv/y)	0.10312	0.026496	0.2313	0.042813	0.040214	0.44394
	Sigma(mSv/y)	0.025534	0.0071834	0.013864	0.0066601	0.0069181	0.060106
	Min.(mSv/y)	0.045742	0.010698	0.19496	0.026055	0.023779	0.30123	at	lat.(deg)=	-3.312	lon.(deg)=	29.271	alt.(m)=	586.2
	Max.(mSv/y)	0.20255	0.055164	0.27703	0.066632	0.066843	0.66822	at	lat.(deg)=	-2.688	lon.(deg)=	29.354	alt.(m)=	2559
	E_low(mSv/y)	Neutron	Proton	Muon	Electron	Photon	Total
	0.001	0	0	0	0	0	0
	0.001122	0	0	0	0	0	0
	0.0012589	0	0	0	0	0	0
	0.0014125	0	0	0	0	0	0
	0.0015849	0	0	0	0	0	0
	0.0017783	0	0	0	0	0	0
	0.0019953	0	0	0	0	0	0
	0.0022387	0	0	0	0	0	0
	0.0025119	0	0	0	0	0	0
	0.0028184	0	0	0	0	0	0
	0.0031623	0	0	0	0	0	0
	0.0035481	0	0	0	0	0	0
	0.0039811	0	0	0	0	0	0
	0.0044668	0	0	0	0	0	0
	0.0050119	0	0	0	0	0	0
	0.0056234	0	0	0	0	0	0
	0.0063096	0	0	0	0	0	0
	0.0070795	0	0	0	0	0	0
	0.0079433	0	0	0	0	0	0
	0.0089125	0	0	0	0	0	0
	0.01	0	0.012601	0	0	0	0
	0.01122	0	0.068429	0	0	0	0
	0.012589	0	0.45779	0	0	0	0
	0.014125	0	0.27441	0	0	0	0
	0.015849	0	0.22636	0	0	0	0
	0.017783	0	0.32408	0	0	0	0
	0.019953	0	0.61177	0	0	0	0
	0.022387	0	1.6717	0	0	0.019885	0
	0.025119	0	1.9086	0	0.075574	0.63446	0
	0.028184	0	1.5126	0	0.66594	0.36186	0
	0.031623	0	0.74313	0	0.35662	0.61333	0
	0.035481	0	0.45881	0	1.1463	2.556	0
	0.039811	0	0.23648	0	3.3219	2.5035	0
	0.044668	0.019885	0.16127	0	2.1528	1.309	0
	0.050119	0.39686	0.013066	0	0.69454	0.48975	0
	0.056234	0.32476	0	0	0.25436	0.18595	0
	0.063096	0.26219	0	0	0.013066	0.0073894	0
	0.070795	0.29095	0	0	0	0	0
	0.079433	0.76503	0	0	0	0	0
	0.089125	1.9003	0	0	0	0	0
	0.1	1.8753	0	0	0	0	0
	0.1122	1.5977	0	0	0	0	0
	0.12589	0.61539	0	0	0	0	0
	0.14125	0.36524	0	0	0	0	0
	0.15849	0.1897	0	0	0	0	0
	0.17783	0.077601	0	0.035789	0	0	0
	0.19953	0.00012738	0	1.9271	0	0	0
	0.22387	0	0	6.0901	0	0	0
	0.25119	0	0	0.62809	0	0	0
	0.28184	0	0	0	0	0	0.033742
	0.31623	0	0	0	0	0	0.77949
	0.35481	0	0	0	0	0	0.69485
	0.39811	0	0	0	0	0	3.2024
	0.44668	0	0	0	0	0	2.8152
	0.50119	0	0	0	0	0	0.84902
	0.56234	0	0	0	0	0	0.29336
	0.63096	0	0	0	0	0	0.013066
	0.70795	0	0	0	0	0	0
	0.79433	0	0	0	0	0	0
	0.89125	0	0	0	0	0	0
	1	0	0	0	0	0	0
	1.122	0	0	0	0	0	0
	1.2589	0	0	0	0	0	0
	1.4125	0	0	0	0	0	0
	1.5849	0	0	0	0	0	0
	1.7783	0	0	0	0	0	0
	1.9953	0	0	0	0	0	0
	2.2387	0	0	0	0	0	0
	2.5119	0	0	0	0	0	0
	2.8184	0	0	0	0	0	0
	3.1623	0	0	0	0	0	0
	3.5481	0	0	0	0	0	0
	3.9811	0	0	0	0	0	0
	4.4668	0	0	0	0	0	0
	5.0119	0	0	0	0	0	0
	5.6234	0	0	0	0	0	0
	6.3096	0	0	0	0	0	0
	7.0795	0	0	0	0	0	0
	7.9433	0	0	0	0	0	0
	8.9125	0	0	0	0	0	0
BEL
	Mean(mSv/y)	0.05637	0.010917	0.19847	0.020258	0.018827	0.30484
	Sigma(mSv/y)	0.0053163	0.0010609	0.0011099	0.0018439	0.0017195	0.010907
	Min.(mSv/y)	0.052406	0.010145	0.19817	0.018859	0.017523	0.2971	at	lat.(deg)=	51.021	lon.(deg)=	2.562	alt.(m)=	0.5
	Max.(mSv/y)	0.095176	0.019122	0.21216	0.031866	0.029865	0.38819	at	lat.(deg)=	50.521	lon.(deg)=	6.062	alt.(m)=	643.6
	E_low(mSv/y)	Neutron	Proton	Muon	Electron	Photon	Total
	0.001	0	0	0	0	0	0
	0.001122	0	0	0	0	0	0
	0.0012589	0	0	0	0	0	0
	0.0014125	0	0	0	0	0	0
	0.0015849	0	0	0	0	0	0
	0.0017783	0	0	0	0	0	0
	0.0019953	0	0	0	0	0	0
	0.0022387	0	0	0	0	0	0
	0.0025119	0	0	0	0	0	0
	0.0028184	0	0	0	0	0	0
	0.0031623	0	0	0	0	0	0
	0.0035481	0	0	0	0	0	0
	0.0039811	0	0	0	0	0	0
	0.0044668	0	0	0	0	0	0
	0.0050119	0	0	0	0	0	0
	0.0056234	0	0	0	0	0	0
	0.0063096	0	0	0	0	0	0
	0.0070795	0	0	0	0	0	0
	0.0079433	0	0	0	0	0	0
	0.0089125	0	0	0	0	0	0
	0.01	0	6.6732	0	0	0	0
	0.01122	0	1.4374	0	0	0	0
	0.012589	0	0.37353	0	0	0	0
	0.014125	0	0.11177	0	0	0	0
	0.015849	0	0.06793	0	0	2.4624	0
	0.017783	0	0.017264	0	5.3825	4.7263	0
	0.019953	0	0	0	2.4812	1.0905	0
	0.022387	0	0	0	0.55435	0.25775	0
	0.025119	0	0	0	0.16319	0.11788	0
	0.028184	0	0	0	0.09795	0.026269	0
	0.031623	0	0	0	0.0019055	0	0
	0.035481	0	0	0	0	0	0
	0.039811	0	0	0	0	0	0
	0.044668	0	0	0	0	0	0
	0.050119	5.8408	0	0	0	0	0
	0.056234	2.0792	0	0	0	0	0
	0.063096	0.51036	0	0	0	0	0
	0.070795	0.15004	0	0	0	0	0
	0.079433	0.08363	0	0	0	0	0
	0.089125	0.017152	0	0	0	0	0
	0.1	0	0	0	0	0	0
	0.1122	0	0	0	0	0	0
	0.12589	0	0	0	0	0	0
	0.14125	0	0	0	0	0	0
	0.15849	0	0	0	0	0	0
	0.17783	0	0	8.3011	0	0	0
	0.19953	0	0	0.38	0	0	0
	0.22387	0	0	0	0	0	0
	0.25119	0	0	0	0	0	0
	0.28184	0	0	0	0	0	7.8492
	0.31623	0	0	0	0	0	0.73295
	0.35481	0	0	0	0	0	0.098946
	0.39811	0	0	0	0	0	0
	0.44668	0	0	0	0	0	0
	0.50119	0	0	0	0	0	0
	0.56234	0	0	0	0	0	0
	0.63096	0	0	0	0	0	0
	0.70795	0	0	0	0	0	0
	0.79433	0	0	0	0	0	0
	0.89125	0	0	0	0	0	0
	1	0	0	0	0	0	0
	1.122	0	0	0	0	0	0
	1.2589	0	0	0	0	0	0
	1.4125	0	0	0	0	0	0
	1.5849	0	0	0	0	0	0
	1.7783	0	0	0	0	0	0
	1.9953	0	0	0	0	0	0
	2.2387	0	0	0	0	0	0
	2.5119	0	0	0	0	0	0
	2.8184	0	0	0	0	0	0
	3.1623	0	0	0	0	0	0
	3.5481	0	0	0	0	0	0
	3.9811	0	0	0	0	0	0
	4.4668	0	0	0	0	0	0
	5.0119	0	0	0	0	0	0
	5.6234	0	0	0	0	0	0
	6.3096	0	0	0	0	0	0
	7.0795	0	0	0	0	0	0
	7.9433	0	0	0	0	0	0
	8.9125	0	0	0	0	0	0
BEN
	Mean(mSv/y)	0.030881	0.0071521	0.18439	0.018361	0.016712	0.2575
	Sigma(mSv/y)	0.0034261	0.00080617	0.0011899	0.0021391	0.0019584	0.0093543
	Min.(mSv/y)	0.026966	0.0062432	0.18392	0.015876	0.014438	0.24744	at	lat.(deg)=	6.312	lon.(deg)=	2.271	alt.(m)=	0
	Max.(mSv/y)	0.045592	0.010766	0.19411	0.02624	0.023984	0.30069	at	lat.(deg)=	10.271	lon.(deg)=	1.521	alt.(m)=	621.8
	E_low(mSv/y)	Neutron	Proton	Muon	Electron	Photon	Total
	0.001	0	0	0	0	0	0
	0.001122	0	0	0	0	0	0
	0.0012589	0	0	0	0	0	0
	0.0014125	0	0	0	0	0	0
	0.0015849	0	0	0	0	0	0
	0.0017783	0	0	0	0	0	0
	0.0019953	0	0	0	0	0	0
	0.0022387	0	0	0	0	0	0
	0.0025119	0	0	0	0	0	0
	0.0028184	0	0	0	0	0	0
	0.0031623	0	0	0	0	0	0
	0.0035481	0	0	0	0	0	0
	0.0039811	0	0	0	0	0	0
	0.0044668	0	0	0	0	0	0
	0.0050119	0	0	0	0	0	0
	0.0056234	0	0.0004252	0	0	0	0
	0.0063096	0	5.3323	0	0	0	0
	0.0070795	0	1.3786	0	0	0	0
	0.0079433	0	1.5549	0	0	0	0
	0.0089125	0	0.39603	0	0	0	0
	0.01	0	0.018833	0	0	0	0
	0.01122	0	0	0	0	0	0
	0.012589	0	0	0	0	0	0
	0.014125	0	0	0	0	4.6243	0
	0.015849	0	0	0	4.8641	1.6551	0
	0.017783	0	0	0	1.6032	1.6741	0
	0.019953	0	0	0	1.6628	0.70052	0
	0.022387	0	0	0	0.53224	0.027106	0
	0.025119	2.023	0	0	0.018833	0	0
	0.028184	3.8467	0	0	0	0	0
	0.031623	1.8674	0	0	0	0	0
	0.035481	0.88759	0	0	0	0	0
	0.039811	0.047659	0	0	0	0	0
	0.044668	0.0087641	0	0	0	0	0
	0.050119	0	0	0	0	0	0
	0.056234	0	0	0	0	0	0
	0.063096	0	0	0	0	0	0
	0.070795	0	0	0	0	0	0
	0.079433	0	0	0	0	0	0
	0.089125	0	0	0	0	0	0
	0.1	0	0	0	0	0	0
	0.1122	0	0	0	0	0	0
	0.12589	0	0	0	0	0	0
	0.14125	0	0	0	0	0	0
	0.15849	0	0	0	0	0	0
	0.17783	0	0	8.6811	0	0	0
	0.19953	0	0	0	0	0	0
	0.22387	0	0	0	0	0	3.2779
	0.25119	0	0	0	0	0	5.1674
	0.28184	0	0	0	0	0	0.23582
	0.31623	0	0	0	0	0	0
	0.35481	0	0	0	0	0	0
	0.39811	0	0	0	0	0	0
	0.44668	0	0	0	0	0	0
	0.50119	0	0	0	0	0	0
	0.56234	0	0	0	0	0	0
	0.63096	0	0	0	0	0	0
	0.70795	0	0	0	0	0	0
	0.79433	0	0	0	0	0	0
	0.89125	0	0	0	0	0	0
	1	0	0	0	0	0	0
	1.122	0	0	0	0	0	0
	1.2589	0	0	0	0	0	0
	1.4125	0	0	0	0	0	0
	1.5849	0	0	0	0	0	0
	1.7783	0	0	0	0	0	0
	1.9953	0	0	0	0	0	0
	2.2387	0	0	0	0	0	0
	2.5119	0	0	0	0	0	0
	2.8184	0	0	0	0	0	0
	3.1623	0	0	0	0	0	0
	3.5481	0	0	0	0	0	0
	3.9811	0	0	0	0	0	0
	4.4668	0	0	0	0	0	0
	5.0119	0	0	0	0	0	0
	5.6234	0	0	0	0	0	0
	6.3096	0	0	0	0	0	0
	7.0795	0	0	0	0	0	0
	7.9433	0	0	0	0	0	0
	8.9125	0	0	0	0	0	0
BFA
	Mean(mSv/y)	0.034774	0.0080549	0.18508	0.02081	0.018953	0.26767
	Sigma(mSv/y)	0.0015244	0.00035987	0.0010315	0.00086146	0.00078919	0.0044906
	Min.(mSv/y)	0.030374	0.0070341	0.18381	0.018128	0.016501	0.25585	at	lat.(deg)=	11.062	lon.(deg)=	1.104	alt.(m)=	148.2
	Max.(mSv/y)	0.045424	0.01069	0.19421	0.026102	0.023842	0.30027	at	lat.(deg)=	11.021	lon.(deg)=	-5.188	alt.(m)=	604.2
	E_low(mSv/y)	Neutron	Proton	Muon	Electron	Photon	Total
	0.001	0	0	0	0	0	0
	0.001122	0	0	0	0	0	0
	0.0012589	0	0	0	0	0	0
	0.0014125	0	0	0	0	0	0
	0.0015849	0	0	0	0	0	0
	0.0017783	0	0	0	0	0	0
	0.0019953	0	0	0	0	0	0
	0.0022387	0	0	0	0	0	0
	0.0025119	0	0	0	0	0	0
	0.0028184	0	0	0	0	0	0
	0.0031623	0	0	0	0	0	0
	0.0035481	0	0	0	0	0	0
	0.0039811	0	0	0	0	0	0
	0.0044668	0	0	0	0	0	0
	0.0050119	0	0	0	0	0	0
	0.0056234	0	0	0	0	0	0
	0.0063096	0	0.0040746	0	0	0	0
	0.0070795	0	2.6654	0	0	0	0
	0.0079433	0	5.6642	0	0	0	0
	0.0089125	0	0.32064	0	0	0	0
	0.01	0	0.026756	0	0	0	0
	0.01122	0	0	0	0	0	0
	0.012589	0	0	0	0	0	0
	0.014125	0	0	0	0	0	0
	0.015849	0	0	0	0	0.46654	0
	0.017783	0	0	0	1.0381	7.6051	0
	0.019953	0	0	0	7.2042	0.57455	0
	0.022387	0	0	0	0.41152	0.034891	0
	0.025119	0	0	0	0.027292	0	0
	0.028184	0.065553	0	0	0	0	0
	0.031623	7.3024	0	0	0	0	0
	0.035481	1.1408	0	0	0	0	0
	0.039811	0.16976	0	0	0	0	0
	0.044668	0.0025665	0	0	0	0	0
	0.050119	0	0	0	0	0	0
	0.056234	0	0	0	0	0	0
	0.063096	0	0	0	0	0	0
	0.070795	0	0	0	0	0	0
	0.079433	0	0	0	0	0	0
	0.089125	0	0	0	0	0	0
	0.1	0	0	0	0	0	0
	0.1122	0	0	0	0	0	0
	0.12589	0	0	0	0	0	0
	0.14125	0	0	0	0	0	0
	0.15849	0	0	0	0	0	0
	0.17783	0	0	8.6811	0	0	0
	0.19953	0	0	0	0	0	0
	0.22387	0	0	0	0	0	0
	0.25119	0	0	0	0	0	8.4282
	0.28184	0	0	0	0	0	0.25288
	0.31623	0	0	0	0	0	0
	0.35481	0	0	0	0	0	0
	0.39811	0	0	0	0	0	0
	0.44668	0	0	0	0	0	0
	0.50119	0	0	0	0	0	0
	0.56234	0	0	0	0	0	0
	0.63096	0	0	0	0	0	0
	0.70795	0	0	0	0	0	0
	0.79433	0	0	0	0	0	0
	0.89125	0	0	0	0	0	0
	1	0	0	0	0	0	0
	1.122	0	0	0	0	0	0
	1.2589	0	0	0	0	0	0
	1.4125	0	0	0	0	0	0
	1.5849	0	0	0	0	0	0
	1.7783	0	0	0	0	0	0
	1.9953	0	0	0	0	0	0
	2.2387	0	0	0	0	0	0
	2.5119	0	0	0	0	0	0
	2.8184	0	0	0	0	0	0
	3.1623	0	0	0	0	0	0
	3.5481	0	0	0	0	0	0
	3.9811	0	0	0	0	0	0
	4.4668	0	0	0	0	0	0
	5.0119	0	0	0	0	0	0
	5.6234	0	0	0	0	0	0
	6.3096	0	0	0	0	0	0
	7.0795	0	0	0	0	0	0
	7.9433	0	0	0	0	0	0
	8.9125	0	0	0	0	0	0
BGD
	Mean(mSv/y)	0.025613	0.0060298	0.18035	0.015797	0.014388	0.24218
	Sigma(mSv/y)	0.00062786	0.00013031	0.00080806	0.00029182	0.00026424	0.0019384
	Min.(mSv/y)	0.024291	0.0057768	0.17803	0.015449	0.014088	0.23764	at	lat.(deg)=	20.604	lon.(deg)=	92.312	alt.(m)=	1.7
	Max.(mSv/y)	0.043188	0.010406	0.19022	0.0261	0.023881	0.2938	at	lat.(deg)=	21.896	lon.(deg)=	92.604	alt.(m)=	657.9
	E_low(mSv/y)	Neutron	Proton	Muon	Electron	Photon	Total
	0.001	0	0	0	0	0	0
	0.001122	0	0	0	0	0	0
	0.0012589	0	0	0	0	0	0
	0.0014125	0	0	0	0	0	0
	0.0015849	0	0	0	0	0	0
	0.0017783	0	0	0	0	0	0
	0.0019953	0	0	0	0	0	0
	0.0022387	0	0	0	0	0	0
	0.0025119	0	0	0	0	0	0
	0.0028184	0	0	0	0	0	0
	0.0031623	0	0	0	0	0	0
	0.0035481	0	0	0	0	0	0
	0.0039811	0	0	0	0	0	0
	0.0044668	0	0	0	0	0	0
	0.0050119	0	0	0	0	0	0
	0.0056234	0	8.4643	0	0	0	0
	0.0063096	0	0.20835	0	0	0	0
	0.0070795	0	0.006595	0	0	0	0
	0.0079433	0	0.0015492	0	0	0	0
	0.0089125	0	0.00026386	0	0	0	0
	0.01	0	5.9185e-05	0	0	0	0
	0.01122	0	0	0	0	0	0
	0.012589	0	0	0	0	0.012556	0
	0.014125	0	0	0	6.1568	8.6351	0
	0.015849	0	0	0	2.5058	0.028098	0
	0.017783	0	0	0	0.014959	0.0042569	0
	0.019953	0	0	0	0.0026422	0.00085757	0
	0.022387	1.7881	0	0	0.00083231	0.00026103	0
	0.025119	6.8626	0	0	0.00013281	0	0
	0.028184	0.026564	0	0	0	0	0
	0.031623	0.0028589	0	0	0	0	0
	0.035481	0.00074802	0	0	0	0	0
	0.039811	0.00017146	0	0	0	0	0
	0.044668	0	0	0	0	0	0
	0.050119	0	0	0	0	0	0
	0.056234	0	0	0	0	0	0
	0.063096	0	0	0	0	0	0
	0.070795	0	0	0	0	0	0
	0.079433	0	0	0	0	0	0
	0.089125	0	0	0	0	0	0
	0.1	0	0	0	0	0	0
	0.1122	0	0	0	0	0	0
	0.12589	0	0	0	0	0	0
	0.14125	0	0	0	0	0	0
	0.15849	0	0	0	0	0	0
	0.17783	0	0	8.6811	0	0	0
	0.19953	0	0	0	0	0	0
	0.22387	0	0	0	0	0	8.6682
	0.25119	0	0	0	0	0	0.012636
	0.28184	0	0	0	0	0	0.00026103
	0.31623	0	0	0	0	0	0
	0.35481	0	0	0	0	0	0
	0.39811	0	0	0	0	0	0
	0.44668	0	0	0	0	0	0
	0.50119	0	0	0	0	0	0
	0.56234	0	0	0	0	0	0
	0.63096	0	0	0	0	0	0
	0.70795	0	0	0	0	0	0
	0.79433	0	0	0	0	0	0
	0.89125	0	0	0	0	0	0
	1	0	0	0	0	0	0
	1.122	0	0	0	0	0	0
	1.2589	0	0	0	0	0	0
	1.4125	0	0	0	0	0	0
	1.5849	0	0	0	0	0	0
	1.7783	0	0	0	0	0	0
	1.9953	0	0	0	0	0	0
	2.2387	0	0	0	0	0	0
	2.5119	0	0	0	0	0	0
	2.8184	0	0	0	0	0	0
	3.1623	0	0	0	0	0	0
	3.5481	0	0	0	0	0	0
	3.9811	0	0	0	0	0	0
	4.4668	0	0	0	0	0	0
	5.0119	0	0	0	0	0	0
	5.6234	0	0	0	0	0	0
	6.3096	0	0	0	0	0	0
	7.0795	0	0	0	0	0	0
	7.9433	0	0	0	0	0	0
	8.9125	0	0	0	0	0	0
BGR
	Mean(mSv/y)	0.072156	0.013924	0.2063	0.026976	0.02456	0.34392
	Sigma(mSv/y)	0.03125	0.0070608	0.014263	0.0077565	0.0074597	0.067486
	Min.(mSv/y)	0.044178	0.008255	0.19662	0.018356	0.016457	0.28387	at	lat.(deg)=	41.979	lon.(deg)=	28.062	alt.(m)=	1
	Max.(mSv/y)	0.32716	0.075261	0.30042	0.074714	0.074941	0.85249	at	lat.(deg)=	41.688	lon.(deg)=	23.479	alt.(m)=	2444.4
	E_low(mSv/y)	Neutron	Proton	Muon	Electron	Photon	Total
	0.001	0	0	0	0	0	0
	0.001122	0	0	0	0	0	0
	0.0012589	0	0	0	0	0	0
	0.0014125	0	0	0	0	0	0
	0.0015849	0	0	0	0	0	0
	0.0017783	0	0	0	0	0	0
	0.0019953	0	0	0	0	0	0
	0.0022387	0	0	0	0	0	0
	0.0025119	0	0	0	0	0	0
	0.0028184	0	0	0	0	0	0
	0.0031623	0	0	0	0	0	0
	0.0035481	0	0	0	0	0	0
	0.0039811	0	0	0	0	0	0
	0.0044668	0	0	0	0	0	0
	0.0050119	0	0	0	0	0	0
	0.0056234	0	0	0	0	0	0
	0.0063096	0	0	0	0	0	0
	0.0070795	0	0	0	0	0	0
	0.0079433	0	0.36594	0	0	0	0
	0.0089125	0	2.5174	0	0	0	0
	0.01	0	1.6862	0	0	0	0
	0.01122	0	0.74766	0	0	0	0
	0.012589	0	0.55314	0	0	0	0
	0.014125	0	0.75729	0	0	0	0
	0.015849	0	0.46848	0	0	0.65659	0
	0.017783	0	0.45301	0	0.78359	2.4761	0
	0.019953	0	0.35865	0	2.5661	1.6458	0
	0.022387	0	0.23694	0	1.5463	0.65596	0
	0.025119	0	0.16819	0	0.5986	1.0899	0
	0.028184	0	0.081655	0	1.1998	0.85406	0
	0.031623	0	0.07036	0	0.87939	0.62441	0
	0.035481	0	0.10387	0	0.53624	0.31897	0
	0.039811	0.0003742	0.043954	0	0.25778	0.13146	0
	0.044668	0.85767	0.017397	0	0.17868	0.14119	0
	0.050119	2.6405	0.023464	0	0.06875	0.035999	0
	0.056234	1.4871	0.015053	0	0.038772	0.025707	0
	0.063096	0.55593	0.006793	0	0.019981	0.018849	0
	0.070795	0.8768	0.0056569	0	0.0071326	0.0061137	0
	0.079433	0.5756	0	0	0	0	0
	0.089125	0.51793	0	0	0	0	0
	0.1	0.41309	0	0	0	0	0
	0.1122	0.27476	0	0	0	0	0
	0.12589	0.15098	0	0	0	0	0
	0.14125	0.087439	0	0	0	0	0
	0.15849	0.11652	0	0	0	0	0
	0.17783	0.049268	0	4.9329	0	0	0
	0.19953	0.021443	0	2.8098	0	0	0
	0.22387	0.028186	0	0.77093	0	0	0
	0.25119	0.015444	0	0.14651	0	0	0
	0.28184	0.0070989	0	0.020972	0	0	4.5379
	0.31623	0.0049604	0	0	0	0	1.4579
	0.35481	0	0	0	0	0	1.31
	0.39811	0	0	0	0	0	0.73305
	0.44668	0	0	0	0	0	0.32956
	0.50119	0	0	0	0	0	0.17742
	0.56234	0	0	0	0	0	0.068891
	0.63096	0	0	0	0	0	0.038851
	0.70795	0	0	0	0	0	0.018558
	0.79433	0	0	0	0	0	0.0089447
	0.89125	0	0	0	0	0	0
	1	0	0	0	0	0	0
	1.122	0	0	0	0	0	0
	1.2589	0	0	0	0	0	0
	1.4125	0	0	0	0	0	0
	1.5849	0	0	0	0	0	0
	1.7783	0	0	0	0	0	0
	1.9953	0	0	0	0	0	0
	2.2387	0	0	0	0	0	0
	2.5119	0	0	0	0	0	0
	2.8184	0	0	0	0	0	0
	3.1623	0	0	0	0	0	0
	3.5481	0	0	0	0	0	0
	3.9811	0	0	0	0	0	0
	4.4668	0	0	0	0	0	0
	5.0119	0	0	0	0	0	0
	5.6234	0	0	0	0	0	0
	6.3096	0	0	0	0	0	0
	7.0795	0	0	0	0	0	0
	7.9433	0	0	0	0	0	0
	8.9125	0	0	0	0	0	0
BHR
	Mean(mSv/y)	0.027809	0.0063915	0.18522	0.016118	0.014647	0.25018
	Sigma(mSv/y)	0.00020027	4.6341e-05	7.3258e-05	0.00013026	0.00011965	0.00046136
	Min.(mSv/y)	0.027483	0.0063263	0.18497	0.015971	0.014515	0.24927	at	lat.(deg)=	25.854	lon.(deg)=	50.521	alt.(m)=	0
	Max.(mSv/y)	0.028715	0.0065985	0.18512	0.016691	0.015171	0.2523	at	lat.(deg)=	26.062	lon.(deg)=	50.562	alt.(m)=	47.1
	E_low(mSv/y)	Neutron	Proton	Muon	Electron	Photon	Total
	0.001	0	0	0	0	0	0
	0.001122	0	0	0	0	0	0
	0.0012589	0	0	0	0	0	0
	0.0014125	0	0	0	0	0	0
	0.0015849	0	0	0	0	0	0
	0.0017783	0	0	0	0	0	0
	0.0019953	0	0	0	0	0	0
	0.0022387	0	0	0	0	0	0
	0.0025119	0	0	0	0	0	0
	0.0028184	0	0	0	0	0	0
	0.0031623	0	0	0	0	0	0
	0.0035481	0	0	0	0	0	0
	0.0039811	0	0	0	0	0	0
	0.0044668	0	0	0	0	0	0
	0.0050119	0	0	0	0	0	0
	0.0056234	0	0	0	0	0	0
	0.0063096	0	8.6811	0	0	0	0
	0.0070795	0	0	0	0	0	0
	0.0079433	0	0	0	0	0	0
	0.0089125	0	0	0	0	0	0
	0.01	0	0	0	0	0	0
	0.01122	0	0	0	0	0	0
	0.012589	0	0	0	0	0	0
	0.014125	0	0	0	0	8.6811	0
	0.015849	0	0	0	8.6811	0	0
	0.017783	0	0	0	0	0	0
	0.019953	0	0	0	0	0	0
	0.022387	0	0	0	0	0	0
	0.025119	7.9337	0	0	0	0	0
	0.028184	0.74744	0	0	0	0	0
	0.031623	0	0	0	0	0	0
	0.035481	0	0	0	0	0	0
	0.039811	0	0	0	0	0	0
	0.044668	0	0	0	0	0	0
	0.050119	0	0	0	0	0	0
	0.056234	0	0	0	0	0	0
	0.063096	0	0	0	0	0	0
	0.070795	0	0	0	0	0	0
	0.079433	0	0	0	0	0	0
	0.089125	0	0	0	0	0	0
	0.1	0	0	0	0	0	0
	0.1122	0	0	0	0	0	0
	0.12589	0	0	0	0	0	0
	0.14125	0	0	0	0	0	0
	0.15849	0	0	0	0	0	0
	0.17783	0	0	8.6811	0	0	0
	0.19953	0	0	0	0	0	0
	0.22387	0	0	0	0	0	7.9337
	0.25119	0	0	0	0	0	0.74744
	0.28184	0	0	0	0	0	0
	0.31623	0	0	0	0	0	0
	0.35481	0	0	0	0	0	0
	0.39811	0	0	0	0	0	0
	0.44668	0	0	0	0	0	0
	0.50119	0	0	0	0	0	0
	0.56234	0	0	0	0	0	0
	0.63096	0	0	0	0	0	0
	0.70795	0	0	0	0	0	0
	0.79433	0	0	0	0	0	0
	0.89125	0	0	0	0	0	0
	1	0	0	0	0	0	0
	1.122	0	0	0	0	0	0
	1.2589	0	0	0	0	0	0
	1.4125	0	0	0	0	0	0
	1.5849	0	0	0	0	0	0
	1.7783	0	0	0	0	0	0
	1.9953	0	0	0	0	0	0
	2.2387	0	0	0	0	0	0
	2.5119	0	0	0	0	0	0
	2.8184	0	0	0	0	0	0
	3.1623	0	0	0	0	0	0
	3.5481	0	0	0	0	0	0
	3.9811	0	0	0	0	0	0
	4.4668	0	0	0	0	0	0
	5.0119	0	0	0	0	0	0
	5.6234	0	0	0	0	0	0
	6.3096	0	0	0	0	0	0
	7.0795	0	0	0	0	0	0
	7.9433	0	0	0	0	0	0
	8.9125	0	0	0	0	0	0
BHS
	Mean(mSv/y)	0.045662	0.008452	0.19684	0.018488	0.016623	0.28607
	Sigma(mSv/y)	0.0012091	0.00015782	0.00020879	7.793e-05	0.00010381	0.0017274
	Min.(mSv/y)	0.03858	0.007827	0.19537	0.017997	0.016012	0.27579	at	lat.(deg)=	21.021	lon.(deg)=	-73.104	alt.(m)=	1
	Max.(mSv/y)	0.048423	0.008895	0.19731	0.018597	0.016839	0.29006	at	lat.(deg)=	27.229	lon.(deg)=	-78.354	alt.(m)=	4
	E_low(mSv/y)	Neutron	Proton	Muon	Electron	Photon	Total
	0.001	0	0	0	0	0	0
	0.001122	0	0	0	0	0	0
	0.0012589	0	0	0	0	0	0
	0.0014125	0	0	0	0	0	0
	0.0015849	0	0	0	0	0	0
	0.0017783	0	0	0	0	0	0
	0.0019953	0	0	0	0	0	0
	0.0022387	0	0	0	0	0	0
	0.0025119	0	0	0	0	0	0
	0.0028184	0	0	0	0	0	0
	0.0031623	0	0	0	0	0	0
	0.0035481	0	0	0	0	0	0
	0.0039811	0	0	0	0	0	0
[truncated: 17,869 more rows]
